# Supplementary material for: Single-Cell RNA-Seq Analysis of Olfactory Mucosal Cells of Alzheimer’s Disease Patients
Source: Cells. 2022 Feb 15;11(4):676. doi: 10.3390/cells11040676 (PMC8870160; doi:10.3390/cells11040676)
Supplement: Supplementary file 1 [file cells-11-00676-s001.zip]

Archive with 2 entries (2 files):
- Figures S1-S9.pdf
- Tables S1-S8.xlsx
