# Supplementary material for: Single-Cell RNA-Seq Analysis of Olfactory Mucosal Cells of Alzheimer’s Disease Patients
Source: Cells. 2022 Feb 15;11(4):676. doi: 10.3390/cells11040676 (PMC8870160; doi:10.3390/cells11040676)
Supplement: Supplementary file 1 [file cells-11-00676-s001.zip › Tables S1-S8.xlsx]

## Sheet: Table S1
Table S1. The top 30 most up-regulated and significant differentially expressed genes between the clusters
	p_val	avg_log2FC	pct.1	pct.2	p_val_adj	Cell_type	gene		Column Names	Description
1	0	0.824033	0.901	0.653	0	GBCs at G1/G0 and G1/S	PTTG1		p_val	p-value
2	0	0.595457	0.876	0.602	0	GBCs at G1/G0 and G1/S	CDKN3		avg_log2FC	average log2 Fold Change
3	0	0.517731	1	0.969	0	GBCs at G1/G0 and G1/S	H2AFZ		pct.1	The percentage of cells where the gene is detected in the cluster
4	0	0.49113	0.74	0.512	0	GBCs at G1/G0 and G1/S	CCNB1		pct.2	The percentage of cells where the gene is detected on average in the other clusters
5	0	0.481621	1	0.989	0	GBCs at G1/G0 and G1/S	TUBA1B		p_val_adj	adjusted p-value
6	0	0.480701	0.997	0.965	0	GBCs at G1/G0 and G1/S	KCNMA1		cell_type	cell type labeling
7	0	0.47441	0.982	0.902	0	GBCs at G1/G0 and G1/S	HN1		gene	marker gene
8	0	0.441374	0.987	0.831	0	GBCs at G1/G0 and G1/S	STMN1
9	0	0.439163	0.997	0.972	0	GBCs at G1/G0 and G1/S	HNRNPM
10	0	0.421914	0.998	0.979	0	GBCs at G1/G0 and G1/S	NCL
11	0	0.421266	0.999	0.977	0	GBCs at G1/G0 and G1/S	HMGN2
12	0	0.410464	0.985	0.92	0	GBCs at G1/G0 and G1/S	HSPD1
13	0	0.408179	0.9	0.635	0	GBCs at G1/G0 and G1/S	CENPW
14	0	0.400312	0.999	0.974	0	GBCs at G1/G0 and G1/S	RAN
15	0	0.399253	1	0.995	0	GBCs at G1/G0 and G1/S	HMGB1
16	0	0.392896	0.902	0.713	0	GBCs at G1/G0 and G1/S	NASP
17	0	0.392886	0.935	0.804	0	GBCs at G1/G0 and G1/S	SRSF7
18	0	0.372362	0.998	0.952	0	GBCs at G1/G0 and G1/S	TUBB4B
19	0	0.371508	0.703	0.471	0	GBCs at G1/G0 and G1/S	MCM3
20	0	0.363429	0.829	0.608	0	GBCs at G1/G0 and G1/S	PHF19
21	0	0.362353	0.645	0.421	0	GBCs at G1/G0 and G1/S	MSH6
22	0	0.355287	1	1	0	GBCs at G1/G0 and G1/S	MT2A
23	0	0.354847	0.979	0.869	0	GBCs at G1/G0 and G1/S	RANBP1
24	0	0.354557	0.989	0.916	0	GBCs at G1/G0 and G1/S	SNRPB
25	0	0.353737	0.996	0.96	0	GBCs at G1/G0 and G1/S	HNRNPA2B1
26	0	0.341668	0.994	0.957	0	GBCs at G1/G0 and G1/S	HSPE1
27	0	0.341014	0.998	0.989	0	GBCs at G1/G0 and G1/S	CBX3
28	2.51e-290	0.350469	0.739	0.587	8.2e-286	GBCs at G1/G0 and G1/S	RP11-304L19.5
29	8.29e-278	0.338436	0.985	0.937	2.71e-273	GBCs at G1/G0 and G1/S	DDX21
30	4.63e-49	0.402267	0.849	0.791	1.52e-44	GBCs at G1/G0 and G1/S	BCYRN1
31	0	2.72583	0.924	0.655	0	Fibroblast/Stromal cells	MGP
32	0	1.51934	0.457	0.24	0	Fibroblast/Stromal cells	SFRP2
33	0	1.17689	1	1	0	Fibroblast/Stromal cells	MALAT1
34	0	1.16597	0.983	0.916	0	Fibroblast/Stromal cells	COL3A1
35	0	1.08789	1	0.996	0	Fibroblast/Stromal cells	TIMP1
36	0	1.05766	1	0.996	0	Fibroblast/Stromal cells	IGFBP7
37	0	1.01095	0.952	0.906	0	Fibroblast/Stromal cells	IGFBP2
38	0	0.975726	0.999	0.995	0	Fibroblast/Stromal cells	NEAT1
39	0	0.967603	0.96	0.845	0	Fibroblast/Stromal cells	NUPR1
40	0	0.935438	0.997	0.987	0	Fibroblast/Stromal cells	IGFBP6
41	0	0.925896	0.747	0.654	0	Fibroblast/Stromal cells	SOX4
42	0	0.905927	0.976	0.922	0	Fibroblast/Stromal cells	ITM2B
43	0	0.901659	0.591	0.302	0	Fibroblast/Stromal cells	CYP1B1
44	0	0.861049	0.99	0.973	0	Fibroblast/Stromal cells	SELM
45	0	0.801265	0.987	0.955	0	Fibroblast/Stromal cells	LGALS3
46	0	0.745075	0.824	0.558	0	Fibroblast/Stromal cells	MXD4
47	0	0.719372	0.86	0.791	0	Fibroblast/Stromal cells	HTRA1
48	0	0.705701	1	1	0	Fibroblast/Stromal cells	FTH1
49	0	0.687978	0.738	0.548	0	Fibroblast/Stromal cells	SERPINF1
50	0	0.672003	1	1	0	Fibroblast/Stromal cells	FTL
51	0	0.670263	1	0.999	0	Fibroblast/Stromal cells	CALD1
52	0	0.663767	0.998	0.991	0	Fibroblast/Stromal cells	IFITM3
53	0	0.629612	0.838	0.685	0	Fibroblast/Stromal cells	THBS2
54	0	0.625216	0.591	0.35	0	Fibroblast/Stromal cells	DCN
55	0	0.611299	0.958	0.916	0	Fibroblast/Stromal cells	NNMT
56	0	0.611038	0.998	0.99	0	Fibroblast/Stromal cells	CST3
57	0	0.610613	0.578	0.416	0	Fibroblast/Stromal cells	LXN
58	0	0.604016	1	1	0	Fibroblast/Stromal cells	TPT1
59	1.25e-232	0.660014	0.678	0.55	4.11e-228	Fibroblast/Stromal cells	INHBA
60	4.75e-104	0.73799	0.845	0.842	1.56e-99	Fibroblast/Stromal cells	IGFBP5
61	0	3.20201	1	0.984	0	GBCs at S-G2/M	HIST1H4C
62	0	1.75102	0.938	0.162	0	GBCs at S-G2/M	HIST1H1B
63	0	1.42332	0.788	0.133	0	GBCs at S-G2/M	HIST1H1A
64	0	1.1774	0.662	0.127	0	GBCs at S-G2/M	HIST1H1D
65	0	1.11024	0.929	0.403	0	GBCs at S-G2/M	HIST1H1C
66	0	0.958158	0.868	0.265	0	GBCs at S-G2/M	HIST2H2AC
67	0	0.946266	0.849	0.203	0	GBCs at S-G2/M	HIST1H1E
68	0	0.92407	0.973	0.558	0	GBCs at S-G2/M	ATAD2
69	0	0.889533	0.976	0.529	0	GBCs at S-G2/M	CLSPN
70	0	0.864991	0.947	0.437	0	GBCs at S-G2/M	RRM2
71	0	0.822969	0.997	0.761	0	GBCs at S-G2/M	TOP2A
72	0	0.746448	0.759	0.092	0	GBCs at S-G2/M	HIST1H3D
73	0	0.741539	0.985	0.617	0	GBCs at S-G2/M	TYMS
74	0	0.705019	0.885	0.316	0	GBCs at S-G2/M	CDK1
75	0	0.662743	0.939	0.455	0	GBCs at S-G2/M	HMGB2
76	0	0.652545	0.925	0.507	0	GBCs at S-G2/M	HELLS
77	0	0.640357	0.97	0.605	0	GBCs at S-G2/M	MCM7
78	0	0.638359	0.657	0.059	0	GBCs at S-G2/M	HIST1H2AH
79	0	0.628833	0.685	0.075	0	GBCs at S-G2/M	HIST1H2AM
80	0	0.594466	0.679	0.075	0	GBCs at S-G2/M	HIST1H3B
81	0	0.590665	0.783	0.227	0	GBCs at S-G2/M	FBXO5
82	0	0.580235	0.808	0.328	0	GBCs at S-G2/M	FAM111A
83	0	0.577735	0.959	0.55	0	GBCs at S-G2/M	MKI67
84	0	0.575195	0.836	0.347	0	GBCs at S-G2/M	C21orf58
85	0	0.569169	1	0.974	0	GBCs at S-G2/M	H2AFZ
86	0	0.567947	0.889	0.434	0	GBCs at S-G2/M	UBE2T
87	0	0.562933	0.919	0.511	0	GBCs at S-G2/M	MCM5
88	0	0.558546	0.861	0.36	0	GBCs at S-G2/M	PKMYT1
89	0	0.557591	1	0.966	0	GBCs at S-G2/M	DEK
90	0	0.546338	0.893	0.499	0	GBCs at S-G2/M	PCNA
91	0	2.31078	1	0.778	0	GBCs at G2/M	TOP2A
92	0	1.8557	1	0.637	0	GBCs at G2/M	CENPF
93	0	1.72185	0.94	0.353	0	GBCs at G2/M	UBE2C
94	0	1.63759	1	0.866	0	GBCs at G2/M	UBE2S
95	0	1.59023	0.991	0.643	0	GBCs at G2/M	KPNA2
96	0	1.58441	0.999	0.558	0	GBCs at G2/M	CKS2
97	0	1.53658	0.994	0.466	0	GBCs at G2/M	ASPM
98	0	1.51368	0.981	0.3	0	GBCs at G2/M	AURKA
99	0	1.51222	0.997	0.591	0	GBCs at G2/M	CKAP2
100	0	1.47582	0.997	0.575	0	GBCs at G2/M	MKI67
101	0	1.45427	0.996	0.575	0	GBCs at G2/M	NUSAP1
102	0	1.44032	0.997	0.53	0	GBCs at G2/M	CCNB1
103	0	1.3767	0.996	0.523	0	GBCs at G2/M	CDC20
104	0	1.3694	0.998	0.569	0	GBCs at G2/M	TPX2
105	0	1.36663	0.983	0.5	0	GBCs at G2/M	ARL6IP1
106	0	1.31884	0.971	0.332	0	GBCs at G2/M	CENPE
107	0	1.23087	0.964	0.276	0	GBCs at G2/M	PLK1
108	0	1.20939	0.985	0.428	0	GBCs at G2/M	GTSE1
109	0	1.18971	0.996	0.602	0	GBCs at G2/M	PRC1
110	0	1.11947	0.995	0.601	0	GBCs at G2/M	PBK
111	0	1.09901	0.964	0.362	0	GBCs at G2/M	SGOL2
112	0	1.0952	0.97	0.487	0	GBCs at G2/M	HMGB2
113	0	1.07836	0.875	0.361	0	GBCs at G2/M	CDK1
114	0	1.04397	1	0.947	0	GBCs at G2/M	TUBA1C
115	0	1.01654	0.962	0.376	0	GBCs at G2/M	DLGAP5
116	0	1.01127	1	0.963	0	GBCs at G2/M	TUBB4B
117	0	1.0023	0.962	0.432	0	GBCs at G2/M	KIF20B
118	0	0.999161	0.927	0.296	0	GBCs at G2/M	HMMR
119	0	0.969447	0.913	0.235	0	GBCs at G2/M	CDCA8
120	0	0.962407	0.994	0.632	0	GBCs at G2/M	BIRC5
121	8.3e-275	1.04018	0.987	0.989	2.72e-270	Myofibroblasts	PTRF
122	1.81e-243	1.18097	0.921	0.885	5.92e-239	Myofibroblasts	AXL
123	2.7e-239	0.985265	1	1	8.85e-235	Myofibroblasts	COL1A1
124	1.84e-170	0.842121	0.979	0.982	6.03e-166	Myofibroblasts	FLNA
125	4.55e-160	0.851855	0.934	0.923	1.49e-155	Myofibroblasts	KPNB1
126	1.56e-158	0.920011	0.925	0.935	5.12e-154	Myofibroblasts	ACTN4
127	2.74e-153	0.872996	0.908	0.928	8.97e-149	Myofibroblasts	CKAP4
128	2.1e-152	0.80444	0.972	0.984	6.87e-148	Myofibroblasts	SET
129	2.46e-151	0.837189	0.916	0.93	8.05e-147	Myofibroblasts	FSTL1
130	7.85e-148	0.894978	0.923	0.95	2.57e-143	Myofibroblasts	COL5A1
131	3.81e-134	1.20821	0.914	0.945	1.25e-129	Myofibroblasts	MTRNR2L12
132	6.34e-128	0.760301	0.927	0.951	2.08e-123	Myofibroblasts	MYH9
133	2.96e-119	0.834625	0.816	0.815	9.68e-115	Myofibroblasts	SEC61A1
134	3.5e-119	0.783995	0.861	0.898	1.15e-114	Myofibroblasts	PLEC
135	1.37e-118	0.935917	0.788	0.749	4.48e-114	Myofibroblasts	B4GALT1
136	1.76e-114	0.920307	0.543	0.288	5.76e-110	Myofibroblasts	FAM211A
137	4.57e-105	0.738574	0.862	0.888	1.5e-100	Myofibroblasts	MYO1C
138	8.89e-93	0.75996	0.957	0.971	2.91e-88	Myofibroblasts	TGFBI
139	1.2e-91	0.804502	0.763	0.785	3.92e-87	Myofibroblasts	PXDN
140	9.02e-88	0.831392	0.719	0.678	2.95e-83	Myofibroblasts	FAM129B
141	4.65e-87	0.998121	0.81	0.776	1.52e-82	Myofibroblasts	OXTR
142	7.34e-87	0.733031	0.76	0.76	2.4e-82	Myofibroblasts	DDR2
143	4.3e-80	0.859168	0.915	0.94	1.41e-75	Myofibroblasts	THBS1
144	4.98e-71	0.711785	0.775	0.82	1.63e-66	Myofibroblasts	GOLGA4
145	4.97e-60	0.705617	0.86	0.909	1.63e-55	Myofibroblasts	SULF1
146	2.12e-54	0.726518	0.662	0.669	6.95e-50	Myofibroblasts	LASP1
147	7.24e-46	0.707124	0.624	0.605	2.37e-41	Myofibroblasts	CTNNB1
148	1.46e-44	0.70705	0.657	0.687	4.78e-40	Myofibroblasts	SEPT9
149	5.9e-43	0.728817	0.76	0.846	1.93e-38	Myofibroblasts	MTRNR2L8
150	2.74e-24	0.698837	0.769	0.804	8.97e-20	Myofibroblasts	CTGF

## Sheet: Table S2
Table S2. Cell annotation
Cell	HTO_classification	Sample ID	UMAP_1	UMAP_2	Cluster	Cell_type		Column Names	Description
AAACCCAAGACTGTTC-1_1	anti-human-Hashtag-5	AD2	-4.2428	1.53834	1	Fibroblast/Stromal cells		cell	barcode Id for each cell
AAACCCACAAGCCATT-1_1	anti-human-Hashtag-5	AD2	1.21407	3.29483	0	GBCs at G1/G0 and G1/S		HTO_classification	classification based on HTO
AAACCCACATGTGCTA-1_1	anti-human-Hashtag-5	AD2	0.0332417	2.19222	0	GBCs at G1/G0 and G1/S		sampleID	sample identifier
AAACCCAGTAATGCGG-1_1	anti-human-Hashtag-5	AD2	5.75097	-0.340583	3	GBCs at G2/M		UMAP_1	UMAP coordinates 1
AAACCCAGTCATCAGT-1_1	anti-human-Hashtag-5	AD2	0.585593	-2.20359	0	GBCs at G1/G0 and G1/S		UMAP_2	UMAP coordinates 2
AAACCCAGTGAAGCGT-1_1	anti-human-Hashtag-5	AD2	6.9901	-0.548431	3	GBCs at G2/M		cluster	membership cluster
AAACCCATCATCACTT-1_1	anti-human-Hashtag-5	AD2	5.48732	3.77366	2	GBCs at S-G2/M		cell_type	cell type labeling
AAACCCATCCGCACTT-1_1	anti-human-Hashtag-5	AD2	5.89676	3.64015	2	GBCs at S-G2/M
AAACGAACAAACTAGA-1_1	anti-human-Hashtag-5	AD2	-2.90159	1.44955	0	GBCs at G1/G0 and G1/S
AAACGAAGTAGTCACT-1_1	anti-human-Hashtag-5	AD2	-3.65345	-1.69211	1	Fibroblast/Stromal cells
AAACGAAGTTGAGAGC-1_1	anti-human-Hashtag-5	AD2	0.286304	2.0642	0	GBCs at G1/G0 and G1/S
AAACGAATCAAGAGTA-1_1	anti-human-Hashtag-5	AD2	0.719786	-2.40542	0	GBCs at G1/G0 and G1/S
AAACGAATCCTACCAC-1_1	anti-human-Hashtag-5	AD2	1.80568	-1.93805	0	GBCs at G1/G0 and G1/S
AAACGAATCGCGTTTC-1_1	anti-human-Hashtag-5	AD2	-0.852983	-0.375533	0	GBCs at G1/G0 and G1/S
AAACGAATCGTAACTG-1_1	anti-human-Hashtag-5	AD2	-1.82211	2.39455	1	Fibroblast/Stromal cells
AAACGAATCTTGGCTC-1_1	anti-human-Hashtag-5	AD2	-1.63568	-0.520477	0	GBCs at G1/G0 and G1/S
AAACGAATCTTGTTAC-1_1	anti-human-Hashtag-5	AD2	1.99549	-0.335959	0	GBCs at G1/G0 and G1/S
AAACGCTAGGATGAGA-1_1	anti-human-Hashtag-5	AD2	6.82807	-0.724906	3	GBCs at G2/M
AAACGCTCAAAGGGTC-1_1	anti-human-Hashtag-5	AD2	1.43599	1.11436	0	GBCs at G1/G0 and G1/S
AAACGCTCAGGAGACT-1_1	anti-human-Hashtag-5	AD2	-6.75336	-0.381534	1	Fibroblast/Stromal cells
AAACGCTCATCATCTT-1_1	anti-human-Hashtag-5	AD2	-5.02403	-3.75574	5	Fibroblast/Stromal cells
AAACGCTGTACAGTAA-1_1	anti-human-Hashtag-5	AD2	-0.315704	-0.944952	0	GBCs at G1/G0 and G1/S
AAACGCTGTGGATTTC-1_1	anti-human-Hashtag-5	AD2	-5.29892	-1.54192	1	Fibroblast/Stromal cells
AAACGCTTCAGGGATG-1_1	anti-human-Hashtag-5	AD2	-0.504014	-0.414409	0	GBCs at G1/G0 and G1/S
AAACGCTTCCCGGTAG-1_1	anti-human-Hashtag-5	AD2	-3.83823	0.53711	1	Fibroblast/Stromal cells
AAACGCTTCGTCCTCA-1_1	anti-human-Hashtag-5	AD2	-2.46493	-0.18221	1	Fibroblast/Stromal cells
AAAGAACAGACACACG-1_1	anti-human-Hashtag-5	AD2	2.26596	1.9304	2	GBCs at S-G2/M
AAAGAACAGAGTACCG-1_1	anti-human-Hashtag-5	AD2	5.57144	-0.229697	3	GBCs at G2/M
AAAGAACAGCACCAGA-1_1	anti-human-Hashtag-5	AD2	2.4958	3.76005	2	GBCs at S-G2/M
AAAGAACAGTAGACCG-1_1	anti-human-Hashtag-5	AD2	4.90706	-2.29191	3	GBCs at G2/M
AAAGAACCAACTGATC-1_1	anti-human-Hashtag-5	AD2	-3.60735	0.741469	1	Fibroblast/Stromal cells
AAAGAACCAGAAACCG-1_1	anti-human-Hashtag-5	AD2	1.41202	-1.7241	0	GBCs at G1/G0 and G1/S
AAAGAACCAGCAAGAC-1_1	anti-human-Hashtag-5	AD2	-0.00644401	-0.572872	0	GBCs at G1/G0 and G1/S
AAAGAACCAGGTTCCG-1_1	anti-human-Hashtag-5	AD2	3.96324	-2.71703	0	GBCs at G1/G0 and G1/S
AAAGAACGTATTTCGG-1_1	anti-human-Hashtag-5	AD2	-3.92076	2.30885	1	Fibroblast/Stromal cells
AAAGAACGTGCCGTTG-1_1	anti-human-Hashtag-5	AD2	-4.14865	2.31111	1	Fibroblast/Stromal cells
AAAGAACGTGCTCTTC-1_1	anti-human-Hashtag-5	AD2	-2.54668	0.182293	1	Fibroblast/Stromal cells
AAAGGATAGAGAGAAC-1_1	anti-human-Hashtag-5	AD2	-3.1055	1.37299	1	Fibroblast/Stromal cells
AAAGGATAGGTGCTAG-1_1	anti-human-Hashtag-5	AD2	-3.98537	0.0152688	1	Fibroblast/Stromal cells
AAAGGATAGTTGGCGA-1_1	anti-human-Hashtag-5	AD2	-4.12392	1.60267	1	Fibroblast/Stromal cells
AAAGGATCAACAAGTA-1_1	anti-human-Hashtag-5	AD2	-4.07371	0.709927	1	Fibroblast/Stromal cells
AAAGGATCAATAGTCC-1_1	anti-human-Hashtag-5	AD2	6.82551	0.0699101	3	GBCs at G2/M
AAAGGATCAATGCTCA-1_1	anti-human-Hashtag-5	AD2	-4.44132	1.88077	1	Fibroblast/Stromal cells
AAAGGATCATCGAGCC-1_1	anti-human-Hashtag-5	AD2	4.07562	2.73705	2	GBCs at S-G2/M
AAAGGATGTCAGATTC-1_1	anti-human-Hashtag-5	AD2	-4.90841	1.92747	1	Fibroblast/Stromal cells
AAAGGATGTGTCATCA-1_1	anti-human-Hashtag-5	AD2	3.36711	1.57065	2	GBCs at S-G2/M
AAAGGATGTGTCATGT-1_1	anti-human-Hashtag-5	AD2	3.26427	2.15367	2	GBCs at S-G2/M
AAAGGATTCATGGAGG-1_1	anti-human-Hashtag-5	AD2	2.10486	1.81129	2	GBCs at S-G2/M
AAAGGATTCCTGTAGA-1_1	anti-human-Hashtag-5	AD2	5.60687	-2.83549	3	GBCs at G2/M
AAAGGATTCGGCTGTG-1_1	anti-human-Hashtag-5	AD2	3.79966	-3.4475	0	GBCs at G1/G0 and G1/S
AAAGGATTCTTAGCAG-1_1	anti-human-Hashtag-5	AD2	-4.22131	1.48596	1	Fibroblast/Stromal cells
AAAGGGCAGCCGAATG-1_1	anti-human-Hashtag-5	AD2	-3.01427	2.2799	1	Fibroblast/Stromal cells
AAAGGGCCATTAAGCC-1_1	anti-human-Hashtag-5	AD2	3.69112	3.77197	2	GBCs at S-G2/M
AAAGGGCGTTAGCGGA-1_1	anti-human-Hashtag-5	AD2	4.12623	-2.17971	0	GBCs at G1/G0 and G1/S
AAAGGGCTCTGATGGT-1_1	anti-human-Hashtag-5	AD2	-0.424622	-1.51237	0	GBCs at G1/G0 and G1/S
AAAGGTAAGATTAGTG-1_1	anti-human-Hashtag-5	AD2	-1.77057	-5.22799	4	Myofibroblasts
AAAGGTAAGCTGTACT-1_1	anti-human-Hashtag-5	AD2	3.1336	1.45093	2	GBCs at S-G2/M
AAAGGTACAACAAGAT-1_1	anti-human-Hashtag-5	AD2	-4.89559	0.752983	1	Fibroblast/Stromal cells
AAAGGTAGTAGAATAC-1_1	anti-human-Hashtag-5	AD2	-0.627029	0.375646	0	GBCs at G1/G0 and G1/S
AAAGGTAGTAGCTTTG-1_1	anti-human-Hashtag-5	AD2	-5.52271	-3.84843	5	Fibroblast/Stromal cells
AAAGGTATCTCAATCT-1_1	anti-human-Hashtag-5	AD2	3.1077	-1.95015	0	GBCs at G1/G0 and G1/S
AAAGTCCAGCGTCTCG-1_1	anti-human-Hashtag-5	AD2	-7.87644	-2.49563	1	Fibroblast/Stromal cells
AAAGTCCAGGAGTACC-1_1	anti-human-Hashtag-5	AD2	1.2685	-1.00605	0	GBCs at G1/G0 and G1/S
AAAGTCCAGGGCCTCT-1_1	anti-human-Hashtag-5	AD2	-6.69382	-1.34226	1	Fibroblast/Stromal cells
AAAGTCCCAAGTGGTG-1_1	anti-human-Hashtag-5	AD2	6.1811	-0.902886	3	GBCs at G2/M
AAAGTCCCACGACCTG-1_1	anti-human-Hashtag-5	AD2	-7.55015	-2.76558	1	Fibroblast/Stromal cells
AAAGTCCCACTGCATA-1_1	anti-human-Hashtag-5	AD2	-2.82662	-4.04902	4	Myofibroblasts
AAAGTCCCAGAACGCA-1_1	anti-human-Hashtag-5	AD2	-1.70259	-5.14659	4	Myofibroblasts
AAAGTCCCAGGACAGT-1_1	anti-human-Hashtag-5	AD2	2.13545	4.01542	2	GBCs at S-G2/M
AAAGTCCGTCTCCTGT-1_1	anti-human-Hashtag-5	AD2	-5.14222	1.22866	1	Fibroblast/Stromal cells
AAAGTCCGTTTCGCTC-1_1	anti-human-Hashtag-5	AD2	6.14554	2.85527	2	GBCs at S-G2/M
AAAGTCCTCGTTCTCG-1_1	anti-human-Hashtag-5	AD2	2.42453	-3.18673	0	GBCs at G1/G0 and G1/S
AAAGTCCTCTAACACG-1_1	anti-human-Hashtag-5	AD2	-5.77598	1.80142	1	Fibroblast/Stromal cells
AAAGTGAAGACTCGAG-1_1	anti-human-Hashtag-5	AD2	-5.12175	-0.960491	1	Fibroblast/Stromal cells
AAAGTGACAATACGCT-1_1	anti-human-Hashtag-5	AD2	-3.83787	0.911069	1	Fibroblast/Stromal cells
AAAGTGACATATAGCC-1_1	anti-human-Hashtag-5	AD2	-3.59023	-0.516647	1	Fibroblast/Stromal cells
AAAGTGAGTCGTCATA-1_1	anti-human-Hashtag-5	AD2	5.79171	-1.14285	3	GBCs at G2/M
AAAGTGAGTCTAACTG-1_1	anti-human-Hashtag-5	AD2	0.214722	-1.82789	0	GBCs at G1/G0 and G1/S
AAAGTGAGTTAACAGA-1_1	anti-human-Hashtag-5	AD2	0.339282	-0.0555678	0	GBCs at G1/G0 and G1/S
AAATGGAAGAAACTCA-1_1	anti-human-Hashtag-5	AD2	0.0782512	3.22102	0	GBCs at G1/G0 and G1/S
AAATGGAGTAGTGTGG-1_1	anti-human-Hashtag-5	AD2	-0.530528	2.51863	0	GBCs at G1/G0 and G1/S
AAATGGAGTTGCGTAT-1_1	anti-human-Hashtag-5	AD2	-5.81145	-0.867992	1	Fibroblast/Stromal cells
AAATGGATCGTCTACC-1_1	anti-human-Hashtag-5	AD2	5.46171	-3.06022	3	GBCs at G2/M
AACAAAGAGACCACGA-1_1	anti-human-Hashtag-5	AD2	-6.07772	-1.28171	1	Fibroblast/Stromal cells
AACAAAGAGCTACTAC-1_1	anti-human-Hashtag-5	AD2	-2.83341	-4.14654	4	Myofibroblasts
AACAAAGAGGTCTGGA-1_1	anti-human-Hashtag-5	AD2	-5.07272	-5.35196	5	Fibroblast/Stromal cells
AACAAAGAGTCTGGAG-1_1	anti-human-Hashtag-5	AD2	-3.74612	-1.65279	1	Fibroblast/Stromal cells
AACAAAGCAGCTTTGA-1_1	anti-human-Hashtag-5	AD2	-2.62702	0.861029	1	Fibroblast/Stromal cells
AACAAAGTCCAAAGGG-1_1	anti-human-Hashtag-5	AD2	6.85994	-1.74932	3	GBCs at G2/M
AACAACCAGATGTTAG-1_1	anti-human-Hashtag-5	AD2	1.46899	0.638325	0	GBCs at G1/G0 and G1/S
AACAACCAGGAGACCT-1_1	anti-human-Hashtag-5	AD2	-6.15468	-1.66242	1	Fibroblast/Stromal cells
AACAACCAGGTGGCTA-1_1	anti-human-Hashtag-5	AD2	2.6282	-3.60578	0	GBCs at G1/G0 and G1/S
AACAACCGTAGTCACT-1_1	anti-human-Hashtag-5	AD2	-1.35936	-5.00518	4	Myofibroblasts
AACAACCGTGATACCT-1_1	anti-human-Hashtag-5	AD2	3.27241	-2.47951	0	GBCs at G1/G0 and G1/S
AACAACCGTGATAGAT-1_1	anti-human-Hashtag-5	AD2	6.91024	-2.01363	3	GBCs at G2/M
AACAACCGTGATGTAA-1_1	anti-human-Hashtag-5	AD2	-0.993181	-0.333378	0	GBCs at G1/G0 and G1/S
AACAACCTCAGGACAG-1_1	anti-human-Hashtag-5	AD2	-5.10041	1.61227	1	Fibroblast/Stromal cells
AACAACCTCCGCCTAT-1_1	anti-human-Hashtag-5	AD2	-4.21818	1.89805	1	Fibroblast/Stromal cells
AACAAGAAGACATCAA-1_1	anti-human-Hashtag-5	AD2	-1.65945	-1.40894	0	GBCs at G1/G0 and G1/S
AACAAGAAGATACCAA-1_1	anti-human-Hashtag-5	AD2	0.71124	2.44706	0	GBCs at G1/G0 and G1/S
AACAAGACAACGTAAA-1_1	anti-human-Hashtag-5	AD2	-2.37048	-2.41617	0	GBCs at G1/G0 and G1/S
AACAAGACAAGTATCC-1_1	anti-human-Hashtag-5	AD2	4.12529	-2.86534	3	GBCs at G2/M
AACAAGACAGGCTACC-1_1	anti-human-Hashtag-5	AD2	5.83984	-3.01357	3	GBCs at G2/M
AACAAGACAGTGCGCT-1_1	anti-human-Hashtag-5	AD2	-5.29134	-1.52915	1	Fibroblast/Stromal cells
AACAAGACAGTGTGCC-1_1	anti-human-Hashtag-5	AD2	0.491688	-1.86326	0	GBCs at G1/G0 and G1/S
AACAAGAGTTCGTGCG-1_1	anti-human-Hashtag-5	AD2	-2.1298	-4.82407	4	Myofibroblasts
AACAAGAGTTGACTGT-1_1	anti-human-Hashtag-5	AD2	0.260484	0.37553	0	GBCs at G1/G0 and G1/S
AACAAGATCAACTGAC-1_1	anti-human-Hashtag-5	AD2	5.07066	-1.73682	3	GBCs at G2/M
AACAAGATCATGGTAC-1_1	anti-human-Hashtag-5	AD2	7.60154	-0.740894	3	GBCs at G2/M
AACAAGATCTGTGTGA-1_1	anti-human-Hashtag-5	AD2	-4.11602	-1.53948	1	Fibroblast/Stromal cells
AACACACGTACAGGTG-1_1	anti-human-Hashtag-5	AD2	5.36903	0.906359	3	GBCs at G2/M
AACACACGTCAAAGCG-1_1	anti-human-Hashtag-5	AD2	-6.32012	-1.84476	1	Fibroblast/Stromal cells
AACACACGTGTTACAC-1_1	anti-human-Hashtag-5	AD2	7.06527	-0.28671	3	GBCs at G2/M
AACACACTCCAACTGA-1_1	anti-human-Hashtag-5	AD2	-0.90771	0.0319305	0	GBCs at G1/G0 and G1/S
AACAGGGCAAAGGCAC-1_1	anti-human-Hashtag-5	AD2	-4.13193	0.91515	1	Fibroblast/Stromal cells
AACAGGGCAACAAGAT-1_1	anti-human-Hashtag-5	AD2	-2.70916	0.221133	1	Fibroblast/Stromal cells
AACAGGGCAGATCCTA-1_1	anti-human-Hashtag-5	AD2	-0.977355	-0.755211	0	GBCs at G1/G0 and G1/S
AACAGGGCATCGAAGG-1_1	anti-human-Hashtag-5	AD2	5.25884	-2.56937	0	GBCs at G1/G0 and G1/S
AACAGGGGTATCATGC-1_1	anti-human-Hashtag-5	AD2	-4.41801	0.438767	1	Fibroblast/Stromal cells
AACAGGGGTGTGGACA-1_1	anti-human-Hashtag-5	AD2	0.829977	-1.34718	0	GBCs at G1/G0 and G1/S
AACAGGGTCCTGGGTG-1_1	anti-human-Hashtag-5	AD2	-0.147312	3.13745	0	GBCs at G1/G0 and G1/S
AACCAACAGAGTAACT-1_1	anti-human-Hashtag-5	AD2	-5.4257	0.707783	1	Fibroblast/Stromal cells
AACCAACCAACGCCCA-1_1	anti-human-Hashtag-5	AD2	3.38474	4.05376	2	GBCs at S-G2/M
AACCAACCAATCGCGC-1_1	anti-human-Hashtag-5	AD2	-4.56204	1.36052	1	Fibroblast/Stromal cells
AACCAACCATCTCAAG-1_1	anti-human-Hashtag-5	AD2	-0.133107	0.154697	0	GBCs at G1/G0 and G1/S
AACCAACCATGTGCTA-1_1	anti-human-Hashtag-5	AD2	0.950362	-1.47906	0	GBCs at G1/G0 and G1/S
AACCAACGTGAACGGT-1_1	anti-human-Hashtag-5	AD2	-3.25706	-3.20733	4	Myofibroblasts
AACCAACGTTCGCGTG-1_1	anti-human-Hashtag-5	AD2	0.786402	2.7887	0	GBCs at G1/G0 and G1/S
AACCAACGTTTGGAAA-1_1	anti-human-Hashtag-5	AD2	-2.82584	-4.29474	4	Myofibroblasts
AACCAACTCATTTCCA-1_1	anti-human-Hashtag-5	AD2	-5.06122	-1.66474	1	Fibroblast/Stromal cells
AACCAACTCCTATTGT-1_1	anti-human-Hashtag-5	AD2	-5.43899	-1.16613	1	Fibroblast/Stromal cells
AACCAACTCGAGCCTG-1_1	anti-human-Hashtag-5	AD2	0.530503	1.00601	0	GBCs at G1/G0 and G1/S
AACCAACTCTTCGTAT-1_1	anti-human-Hashtag-5	AD2	3.24749	-1.82156	0	GBCs at G1/G0 and G1/S
AACCACACAAACGGCA-1_1	anti-human-Hashtag-5	AD2	1.99348	-1.43	0	GBCs at G1/G0 and G1/S
AACCACACATTGACTG-1_1	anti-human-Hashtag-5	AD2	0.589319	0.584293	0	GBCs at G1/G0 and G1/S
AACCACAGTGATTGGG-1_1	anti-human-Hashtag-5	AD2	1.53564	2.7643	2	GBCs at S-G2/M
AACCACATCGTCTACC-1_1	anti-human-Hashtag-5	AD2	-2.48004	0.699054	1	Fibroblast/Stromal cells
AACCATGAGCATGCGA-1_1	anti-human-Hashtag-5	AD2	-3.93858	2.24678	1	Fibroblast/Stromal cells
AACCATGAGCTTAAGA-1_1	anti-human-Hashtag-5	AD2	-7.72428	-3.03401	1	Fibroblast/Stromal cells
AACCATGAGTAAGGGA-1_1	anti-human-Hashtag-5	AD2	2.04697	1.19906	2	GBCs at S-G2/M
AACCATGCACAATTCG-1_1	anti-human-Hashtag-5	AD2	-6.04714	1.08846	1	Fibroblast/Stromal cells
AACCATGCATCTCGTC-1_1	anti-human-Hashtag-5	AD2	4.25277	3.63251	2	GBCs at S-G2/M
AACCATGGTCATCACA-1_1	anti-human-Hashtag-5	AD2	-6.46569	-0.371687	1	Fibroblast/Stromal cells
AACCATGTCACATACG-1_1	anti-human-Hashtag-5	AD2	1.58741	-2.01828	0	GBCs at G1/G0 and G1/S
AACCATGTCACCATAG-1_1	anti-human-Hashtag-5	AD2	3.83495	1.33545	2	GBCs at S-G2/M
AACCATGTCCGTTGGG-1_1	anti-human-Hashtag-5	AD2	-3.32266	1.13863	1	Fibroblast/Stromal cells
AACCATGTCTCGGCTT-1_1	anti-human-Hashtag-5	AD2	5.96691	-1.78391	3	GBCs at G2/M
AACCCAAAGGGCAATC-1_1	anti-human-Hashtag-5	AD2	1.50171	0.801449	0	GBCs at G1/G0 and G1/S
AACCCAACAAATGGCG-1_1	anti-human-Hashtag-5	AD2	-1.22029	0.0741059	0	GBCs at G1/G0 and G1/S
AACCCAACAAGCTGCC-1_1	anti-human-Hashtag-5	AD2	6.59184	-2.78941	3	GBCs at G2/M
AACCCAACAGAGGTTG-1_1	anti-human-Hashtag-5	AD2	5.49277	-2.54369	3	GBCs at G2/M
AACCCAAGTATCGGTT-1_1	anti-human-Hashtag-5	AD2	4.12278	1.94478	2	GBCs at S-G2/M
AACCCAAGTTACTCAG-1_1	anti-human-Hashtag-5	AD2	3.20916	3.089	2	GBCs at S-G2/M
AACCCAATCATTCATC-1_1	anti-human-Hashtag-5	AD2	-3.80102	1.22413	1	Fibroblast/Stromal cells
AACCCAATCTGAGCAT-1_1	anti-human-Hashtag-5	AD2	6.08267	-0.880928	3	GBCs at G2/M
AACCTGAAGACTTGTC-1_1	anti-human-Hashtag-5	AD2	-2.08599	-4.81964	4	Myofibroblasts
AACCTGAAGATCCTAC-1_1	anti-human-Hashtag-5	AD2	3.39608	3.50483	2	GBCs at S-G2/M
AACCTGAAGCCAAGTG-1_1	anti-human-Hashtag-5	AD2	-1.11812	-2.06414	0	GBCs at G1/G0 and G1/S
AACCTGAAGTGCAGGT-1_1	anti-human-Hashtag-5	AD2	-4.47419	-1.34719	1	Fibroblast/Stromal cells
AACCTGACACTGGATT-1_1	anti-human-Hashtag-5	AD2	2.91673	3.52558	2	GBCs at S-G2/M
AACCTGACATTCAGCA-1_1	anti-human-Hashtag-5	AD2	-1.10654	-0.945182	0	GBCs at G1/G0 and G1/S
AACCTGAGTACGGCAA-1_1	anti-human-Hashtag-5	AD2	6.3782	-0.560746	3	GBCs at G2/M
AACCTGAGTAGCGATG-1_1	anti-human-Hashtag-5	AD2	-0.133363	0.591929	0	GBCs at G1/G0 and G1/S
AACCTGAGTCATCCCT-1_1	anti-human-Hashtag-5	AD2	-4.94051	-1.70213	1	Fibroblast/Stromal cells
AACCTGAGTGTCGCTG-1_1	anti-human-Hashtag-5	AD2	-4.49572	0.947506	1	Fibroblast/Stromal cells
AACCTGATCCATAGAC-1_1	anti-human-Hashtag-5	AD2	-7.70657	-1.75881	1	Fibroblast/Stromal cells
AACCTGATCGCTTGAA-1_1	anti-human-Hashtag-5	AD2	-4.3328	-0.567092	1	Fibroblast/Stromal cells
AACCTGATCGGCAGTC-1_1	anti-human-Hashtag-5	AD2	-0.66532	2.73976	0	GBCs at G1/G0 and G1/S
AACCTGATCTTCGGTC-1_1	anti-human-Hashtag-5	AD2	3.01406	4.29739	2	GBCs at S-G2/M
AACCTTTCAACACAGG-1_1	anti-human-Hashtag-5	AD2	6.06906	2.42277	2	GBCs at S-G2/M
AACCTTTCATCATCCC-1_1	anti-human-Hashtag-5	AD2	-1.83675	2.35349	1	Fibroblast/Stromal cells
AACCTTTCATTAAGCC-1_1	anti-human-Hashtag-5	AD2	0.921798	-0.574189	0	GBCs at G1/G0 and G1/S
AACCTTTGTGGTCTAT-1_1	anti-human-Hashtag-5	AD2	-4.697	1.21238	1	Fibroblast/Stromal cells
AACCTTTTCATTTCCA-1_1	anti-human-Hashtag-5	AD2	7.45593	-1.60892	2	GBCs at S-G2/M
AACCTTTTCGAAGTGG-1_1	anti-human-Hashtag-5	AD2	1.5491	3.21751	2	GBCs at S-G2/M
AACGAAAAGAGCAGTC-1_1	anti-human-Hashtag-5	AD2	2.4838	0.593393	2	GBCs at S-G2/M
AACGAAACAAAGGTTA-1_1	anti-human-Hashtag-5	AD2	5.55108	-2.89693	3	GBCs at G2/M
AACGAAACACATGACT-1_1	anti-human-Hashtag-5	AD2	5.19618	-2.76435	3	GBCs at G2/M
AACGAAACAGTGGTGA-1_1	anti-human-Hashtag-5	AD2	3.67596	1.43919	2	GBCs at S-G2/M
AACGAAATCTACGGGC-1_1	anti-human-Hashtag-5	AD2	5.36614	-2.85164	0	GBCs at G1/G0 and G1/S
AACGAAATCTATCGTT-1_1	anti-human-Hashtag-5	AD2	-7.73258	-2.71168	1	Fibroblast/Stromal cells
AACGAAATCTGTAAGC-1_1	anti-human-Hashtag-5	AD2	-0.699915	1.05111	0	GBCs at G1/G0 and G1/S
AACGGGAAGGATACAT-1_1	anti-human-Hashtag-5	AD2	5.84703	2.41552	2	GBCs at S-G2/M
AACGGGACAAACTCGT-1_1	anti-human-Hashtag-5	AD2	3.99923	-3.27778	0	GBCs at G1/G0 and G1/S
AACGGGAGTAACACCT-1_1	anti-human-Hashtag-5	AD2	2.51603	2.68149	2	GBCs at S-G2/M
AACGGGAGTAATCAAG-1_1	anti-human-Hashtag-5	AD2	2.56512	1.74357	2	GBCs at S-G2/M
AACGGGAGTGTACATC-1_1	anti-human-Hashtag-5	AD2	-5.38945	-0.764418	1	Fibroblast/Stromal cells
AACGGGAGTGTCCAAT-1_1	anti-human-Hashtag-5	AD2	6.1419	0.290063	3	GBCs at G2/M
AACGGGAGTTATAGAG-1_1	anti-human-Hashtag-5	AD2	-4.22819	0.565548	1	Fibroblast/Stromal cells
AACGGGATCAAACTGC-1_1	anti-human-Hashtag-5	AD2	1.76686	2.50651	0	GBCs at G1/G0 and G1/S
AACGGGATCCGTCACT-1_1	anti-human-Hashtag-5	AD2	-6.15007	-1.24887	1	Fibroblast/Stromal cells
AACGGGATCCTGTTAT-1_1	anti-human-Hashtag-5	AD2	2.62956	2.23339	2	GBCs at S-G2/M
AACGTCAAGAGTGACC-1_1	anti-human-Hashtag-5	AD2	5.81754	0.880107	3	GBCs at G2/M
AACGTCAAGCGACTAG-1_1	anti-human-Hashtag-5	AD2	1.27112	1.23697	0	GBCs at G1/G0 and G1/S
AACGTCAAGCTGTGCC-1_1	anti-human-Hashtag-5	AD2	1.54955	0.85546	0	GBCs at G1/G0 and G1/S
AACGTCAAGGGCAGGA-1_1	anti-human-Hashtag-5	AD2	-3.87693	-1.06999	1	Fibroblast/Stromal cells
AACGTCAAGTGGATTA-1_1	anti-human-Hashtag-5	AD2	-2.77102	1.76422	0	GBCs at G1/G0 and G1/S
AACGTCAAGTTAGTGA-1_1	anti-human-Hashtag-5	AD2	3.43363	2.70668	2	GBCs at S-G2/M
AACGTCACAAATCGGG-1_1	anti-human-Hashtag-5	AD2	4.25606	2.91097	2	GBCs at S-G2/M
AACGTCACATTCTTCA-1_1	anti-human-Hashtag-5	AD2	-2.69684	0.746963	1	Fibroblast/Stromal cells
AACGTCATCAAACCCA-1_1	anti-human-Hashtag-5	AD2	-2.21338	-0.84509	0	GBCs at G1/G0 and G1/S
AACGTCATCCCGAGGT-1_1	anti-human-Hashtag-5	AD2	-6.4783	-1.42535	1	Fibroblast/Stromal cells
AACGTCATCTGCTTTA-1_1	anti-human-Hashtag-5	AD2	-4.04004	-1.56139	1	Fibroblast/Stromal cells
AACTTCTAGCGCGTTC-1_1	anti-human-Hashtag-5	AD2	2.46042	2.4966	2	GBCs at S-G2/M
AACTTCTAGTCCTGCG-1_1	anti-human-Hashtag-5	AD2	5.90072	3.56748	2	GBCs at S-G2/M
AACTTCTCAATCTGCA-1_1	anti-human-Hashtag-5	AD2	-6.66564	-0.199486	1	Fibroblast/Stromal cells
AACTTCTCAGCCATTA-1_1	anti-human-Hashtag-5	AD2	2.11636	-0.38433	0	GBCs at G1/G0 and G1/S
AACTTCTTCAGTGGGA-1_1	anti-human-Hashtag-5	AD2	-0.21003	1.74237	0	GBCs at G1/G0 and G1/S
AACTTCTTCTGGCCAG-1_1	anti-human-Hashtag-5	AD2	-3.63418	1.61808	1	Fibroblast/Stromal cells
AAGAACAAGCACTAGG-1_1	anti-human-Hashtag-5	AD2	0.701142	3.11905	2	GBCs at S-G2/M
AAGAACAAGCGAGTAC-1_1	anti-human-Hashtag-5	AD2	-5.78347	0.86656	1	Fibroblast/Stromal cells
AAGAACAAGGCGCTCT-1_1	anti-human-Hashtag-5	AD2	-0.481979	2.03392	0	GBCs at G1/G0 and G1/S
AAGAACACAACGGTAG-1_1	anti-human-Hashtag-5	AD2	-4.21041	-2.04389	5	Fibroblast/Stromal cells
AAGAACACACACCAGC-1_1	anti-human-Hashtag-5	AD2	-4.16355	-1.49055	1	Fibroblast/Stromal cells
AAGAACACACCTGATA-1_1	anti-human-Hashtag-5	AD2	-4.74956	1.83732	1	Fibroblast/Stromal cells
AAGAACACAGGCACTC-1_1	anti-human-Hashtag-5	AD2	1.38912	-0.513109	0	GBCs at G1/G0 and G1/S
AAGAACATCGCACTCT-1_1	anti-human-Hashtag-5	AD2	2.23827	-1.00482	0	GBCs at G1/G0 and G1/S
AAGACAAAGCACCAGA-1_1	anti-human-Hashtag-5	AD2	5.01396	3.34694	2	GBCs at S-G2/M
AAGACAAAGTGGAAAG-1_1	anti-human-Hashtag-5	AD2	-7.72064	-2.43389	1	Fibroblast/Stromal cells
AAGACAAAGTTTCTTC-1_1	anti-human-Hashtag-5	AD2	5.12259	-1.63605	3	GBCs at G2/M
AAGACAACAAGGTTGG-1_1	anti-human-Hashtag-5	AD2	-4.95358	0.531276	1	Fibroblast/Stromal cells
AAGACAACAATGAAAC-1_1	anti-human-Hashtag-5	AD2	-2.65034	-3.96031	4	Myofibroblasts
AAGACAAGTAACATGA-1_1	anti-human-Hashtag-5	AD2	3.46692	2.50204	2	GBCs at S-G2/M
AAGACAAGTCTGGTTA-1_1	anti-human-Hashtag-5	AD2	5.24133	1.53329	2	GBCs at S-G2/M
AAGACAAGTGCTGTCG-1_1	anti-human-Hashtag-5	AD2	-6.73946	-1.74429	1	Fibroblast/Stromal cells
AAGACTCAGATGCAGC-1_1	anti-human-Hashtag-5	AD2	1.2379	-1.62636	0	GBCs at G1/G0 and G1/S
AAGACTCCAATCGCCG-1_1	anti-human-Hashtag-5	AD2	-5.30381	-0.144913	1	Fibroblast/Stromal cells
AAGACTCGTATAGCTC-1_1	anti-human-Hashtag-5	AD2	2.10082	1.28558	2	GBCs at S-G2/M
AAGACTCGTGTACAGG-1_1	anti-human-Hashtag-5	AD2	-4.73519	0.132704	1	Fibroblast/Stromal cells
AAGACTCGTTGGGACA-1_1	anti-human-Hashtag-5	AD2	-0.696563	-1.89506	0	GBCs at G1/G0 and G1/S
AAGACTCTCAGCAATC-1_1	anti-human-Hashtag-5	AD2	-6.25918	-1.06937	1	Fibroblast/Stromal cells
AAGACTCTCCGTACGG-1_1	anti-human-Hashtag-5	AD2	-5.80628	1.80812	1	Fibroblast/Stromal cells
AAGACTCTCGACGATT-1_1	anti-human-Hashtag-5	AD2	1.49091	0.543487	0	GBCs at G1/G0 and G1/S
AAGACTCTCTGATTCT-1_1	anti-human-Hashtag-5	AD2	-2.88476	-4.05575	4	Myofibroblasts
AAGATAGAGCCTGAAG-1_1	anti-human-Hashtag-5	AD2	-0.183752	0.64576	0	GBCs at G1/G0 and G1/S
AAGATAGAGTCTAACC-1_1	anti-human-Hashtag-5	AD2	0.421463	-2.0056	0	GBCs at G1/G0 and G1/S
AAGATAGCACTGAGTT-1_1	anti-human-Hashtag-5	AD2	-5.68885	-1.35667	1	Fibroblast/Stromal cells
AAGATAGCAGAACATA-1_1	anti-human-Hashtag-5	AD2	3.56029	-2.60395	0	GBCs at G1/G0 and G1/S
AAGATAGCATCTGTTT-1_1	anti-human-Hashtag-5	AD2	4.8133	2.77024	2	GBCs at S-G2/M
AAGATAGGTCATTGCA-1_1	anti-human-Hashtag-5	AD2	-5.80289	-1.54984	1	Fibroblast/Stromal cells
AAGATAGGTCGAGCTC-1_1	anti-human-Hashtag-5	AD2	-3.05882	1.72555	1	Fibroblast/Stromal cells
AAGCATCAGAGCTGCA-1_1	anti-human-Hashtag-5	AD2	6.29044	0.0042548	3	GBCs at G2/M
AAGCATCAGGGCAGTT-1_1	anti-human-Hashtag-5	AD2	-0.965786	2.77853	0	GBCs at G1/G0 and G1/S
AAGCATCCAACAGCTT-1_1	anti-human-Hashtag-5	AD2	-4.61896	1.61606	1	Fibroblast/Stromal cells
AAGCATCCATTGTGCA-1_1	anti-human-Hashtag-5	AD2	0.124116	1.07725	0	GBCs at G1/G0 and G1/S
AAGCATCGTGTTCCAA-1_1	anti-human-Hashtag-5	AD2	5.9027	-0.279047	3	GBCs at G2/M
AAGCATCGTTTGGAAA-1_1	anti-human-Hashtag-5	AD2	-0.72939	2.75372	0	GBCs at G1/G0 and G1/S
AAGCATCTCGCGCTGA-1_1	anti-human-Hashtag-5	AD2	-5.48958	-3.83769	5	Fibroblast/Stromal cells
AAGCATCTCGTAACTG-1_1	anti-human-Hashtag-5	AD2	-4.75193	0.981846	1	Fibroblast/Stromal cells
AAGCCATAGGTCTGGA-1_1	anti-human-Hashtag-5	AD2	2.27259	2.75065	2	GBCs at S-G2/M
AAGCCATCACACGTGC-1_1	anti-human-Hashtag-5	AD2	-4.9951	0.442174	1	Fibroblast/Stromal cells
AAGCCATGTGTCCTAA-1_1	anti-human-Hashtag-5	AD2	2.28349	-3.13021	0	GBCs at G1/G0 and G1/S
AAGCGAGAGTGTTGAA-1_1	anti-human-Hashtag-5	AD2	-3.95663	0.617752	1	Fibroblast/Stromal cells
AAGCGAGCAAACCACT-1_1	anti-human-Hashtag-5	AD2	-1.01504	0.537293	0	GBCs at G1/G0 and G1/S
AAGCGAGCAATACCTG-1_1	anti-human-Hashtag-5	AD2	-3.58391	2.62893	1	Fibroblast/Stromal cells
AAGCGAGCAATAGGGC-1_1	anti-human-Hashtag-5	AD2	-4.81733	0.798625	1	Fibroblast/Stromal cells
AAGCGAGGTACCAATC-1_1	anti-human-Hashtag-5	AD2	-6.06236	0.650983	1	Fibroblast/Stromal cells
AAGCGAGTCCAGTACA-1_1	anti-human-Hashtag-5	AD2	0.750214	-0.309157	0	GBCs at G1/G0 and G1/S
AAGCGAGTCCTGATAG-1_1	anti-human-Hashtag-5	AD2	-5.85024	2.02877	1	Fibroblast/Stromal cells
AAGCGTTAGGTCCTGC-1_1	anti-human-Hashtag-5	AD2	-7.4596	-2.82981	1	Fibroblast/Stromal cells
AAGCGTTCATCAGTGT-1_1	anti-human-Hashtag-5	AD2	0.251635	2.80588	0	GBCs at G1/G0 and G1/S
AAGCGTTGTTGTCCCT-1_1	anti-human-Hashtag-5	AD2	-3.74472	-1.11006	0	GBCs at G1/G0 and G1/S
AAGCGTTTCATTATCC-1_1	anti-human-Hashtag-5	AD2	-4.33106	-0.00418316	1	Fibroblast/Stromal cells
AAGGAATAGATCCTAC-1_1	anti-human-Hashtag-5	AD2	5.13267	-0.982288	3	GBCs at G2/M
AAGGAATAGATGACAT-1_1	anti-human-Hashtag-5	AD2	2.74314	-2.86406	0	GBCs at G1/G0 and G1/S
AAGGAATCAACCAATC-1_1	anti-human-Hashtag-5	AD2	7.29544	-1.42004	3	GBCs at G2/M
AAGGAATCACCCTGAG-1_1	anti-human-Hashtag-5	AD2	1.89364	-3.12683	0	GBCs at G1/G0 and G1/S
AAGGAATGTTAGAAAC-1_1	anti-human-Hashtag-5	AD2	-5.22667	-0.940913	1	Fibroblast/Stromal cells
AAGGAATTCATTTGGG-1_1	anti-human-Hashtag-5	AD2	6.24405	-0.0593965	3	GBCs at G2/M
AAGGAATTCCAAGCCG-1_1	anti-human-Hashtag-5	AD2	5.06094	-1.93663	3	GBCs at G2/M
AAGGAATTCCACCTGT-1_1	anti-human-Hashtag-5	AD2	-0.694657	3.35356	0	GBCs at G1/G0 and G1/S
AAGGAATTCGAGTTGT-1_1	anti-human-Hashtag-5	AD2	1.30974	1.61934	0	GBCs at G1/G0 and G1/S
AAGGTAAAGGACCCAA-1_1	anti-human-Hashtag-5	AD2	3.04687	-2.36596	0	GBCs at G1/G0 and G1/S
AAGGTAAAGGATGGCT-1_1	anti-human-Hashtag-5	AD2	1.22932	-0.253884	0	GBCs at G1/G0 and G1/S
AAGGTAAAGGTGGGTT-1_1	anti-human-Hashtag-5	AD2	3.13477	0.950366	2	GBCs at S-G2/M
AAGGTAACAAGCGCTC-1_1	anti-human-Hashtag-5	AD2	-5.14743	1.89626	1	Fibroblast/Stromal cells
AAGGTAACACACGCCA-1_1	anti-human-Hashtag-5	AD2	1.56818	3.61046	2	GBCs at S-G2/M
AAGGTAAGTGTAAATG-1_1	anti-human-Hashtag-5	AD2	-6.36657	-1.26252	1	Fibroblast/Stromal cells
AAGGTAAGTTGGACCC-1_1	anti-human-Hashtag-5	AD2	-6.96053	0.168589	1	Fibroblast/Stromal cells
AAGGTAATCAGTGTTG-1_1	anti-human-Hashtag-5	AD2	4.18943	3.06232	2	GBCs at S-G2/M
AAGGTAATCCTACGGG-1_1	anti-human-Hashtag-5	AD2	-3.57209	0.276542	1	Fibroblast/Stromal cells
AAGGTAATCTCGTCGT-1_1	anti-human-Hashtag-5	AD2	-1.07154	2.3313	0	GBCs at G1/G0 and G1/S
AAGTACCCATGTTTGG-1_1	anti-human-Hashtag-5	AD2	-5.17117	1.28688	1	Fibroblast/Stromal cells
AAGTACCGTCTGCCTT-1_1	anti-human-Hashtag-5	AD2	-3.69904	1.16844	1	Fibroblast/Stromal cells
AAGTACCTCCGTACGG-1_1	anti-human-Hashtag-5	AD2	-5.069	-0.652318	1	Fibroblast/Stromal cells
AAGTCGTAGAGGATGA-1_1	anti-human-Hashtag-5	AD2	-1.48356	2.68092	1	Fibroblast/Stromal cells
AAGTCGTAGGATTCAA-1_1	anti-human-Hashtag-5	AD2	-1.83123	1.36593	1	Fibroblast/Stromal cells
AAGTCGTAGGGATCAC-1_1	anti-human-Hashtag-5	AD2	-1.22468	-0.85265	0	GBCs at G1/G0 and G1/S
AAGTCGTAGTGGTGAC-1_1	anti-human-Hashtag-5	AD2	-5.01402	0.216413	1	Fibroblast/Stromal cells
AAGTCGTCATTGAGCT-1_1	anti-human-Hashtag-5	AD2	-0.568572	1.14298	0	GBCs at G1/G0 and G1/S
AAGTCGTGTGGGATTG-1_1	anti-human-Hashtag-5	AD2	0.765965	2.85606	0	GBCs at G1/G0 and G1/S
AAGTCGTTCCACGGAC-1_1	anti-human-Hashtag-5	AD2	0.377061	-1.14984	0	GBCs at G1/G0 and G1/S
AAGTCGTTCCTTATGT-1_1	anti-human-Hashtag-5	AD2	-5.47495	-2.01226	1	Fibroblast/Stromal cells
AAGTCGTTCGTCAGAT-1_1	anti-human-Hashtag-5	AD2	-2.63788	0.284604	1	Fibroblast/Stromal cells
AAGTGAAAGCCTCAGC-1_1	anti-human-Hashtag-5	AD2	-6.04609	-0.746651	1	Fibroblast/Stromal cells
AAGTGAACAGGCATGA-1_1	anti-human-Hashtag-5	AD2	1.4144	-1.69171	0	GBCs at G1/G0 and G1/S
AAGTGAACATTGCCTC-1_1	anti-human-Hashtag-5	AD2	1.50056	0.817622	0	GBCs at G1/G0 and G1/S
AAGTGAAGTAGACACG-1_1	anti-human-Hashtag-5	AD2	5.38413	1.00657	3	GBCs at G2/M
AAGTGAAGTGGCACTC-1_1	anti-human-Hashtag-5	AD2	0.100613	2.82936	0	GBCs at G1/G0 and G1/S
AAGTGAATCAGCTAGT-1_1	anti-human-Hashtag-5	AD2	-3.30162	-4.03668	4	Myofibroblasts
AAGTGAATCAGCTTGA-1_1	anti-human-Hashtag-5	AD2	-1.8234	-4.55399	4	Myofibroblasts
AAGTGAATCCGCATAA-1_1	anti-human-Hashtag-5	AD2	-2.52494	2.0519	1	Fibroblast/Stromal cells
AAGTGAATCGCAAGAG-1_1	anti-human-Hashtag-5	AD2	3.05506	1.63779	2	GBCs at S-G2/M
AAGTGAATCTTTACAC-1_1	anti-human-Hashtag-5	AD2	6.93639	-1.17743	3	GBCs at G2/M
AAGTTCGAGACTCATC-1_1	anti-human-Hashtag-5	AD2	-1.02593	2.852	0	GBCs at G1/G0 and G1/S
AAGTTCGAGAGTTCGG-1_1	anti-human-Hashtag-5	AD2	-1.28202	1.03767	0	GBCs at G1/G0 and G1/S
AAGTTCGAGTGATAAC-1_1	anti-human-Hashtag-5	AD2	-1.41371	-0.783819	0	GBCs at G1/G0 and G1/S
AAGTTCGCAGAAATCA-1_1	anti-human-Hashtag-5	AD2	3.20399	2.61952	2	GBCs at S-G2/M
AAGTTCGCATTCTCTA-1_1	anti-human-Hashtag-5	AD2	7.65159	-1.70901	2	GBCs at S-G2/M
AAGTTCGGTAAGCGGT-1_1	anti-human-Hashtag-5	AD2	-7.9695	-2.66888	1	Fibroblast/Stromal cells
AAGTTCGGTCAACACT-1_1	anti-human-Hashtag-5	AD2	7.75128	-0.713615	3	GBCs at G2/M
AAGTTCGGTGCATACT-1_1	anti-human-Hashtag-5	AD2	-6.57655	-0.911763	1	Fibroblast/Stromal cells
AATAGAGAGGCACTCC-1_1	anti-human-Hashtag-5	AD2	0.374874	-2.73802	0	GBCs at G1/G0 and G1/S
AATAGAGGTGGAGAAA-1_1	anti-human-Hashtag-5	AD2	-3.12304	0.529117	1	Fibroblast/Stromal cells
AATAGAGGTGGGACAT-1_1	anti-human-Hashtag-5	AD2	0.92464	-0.411802	0	GBCs at G1/G0 and G1/S
AATAGAGTCACAGAGG-1_1	anti-human-Hashtag-5	AD2	2.51974	2.55691	2	GBCs at S-G2/M
AATAGAGTCACGGTCG-1_1	anti-human-Hashtag-5	AD2	-6.23295	-0.734517	1	Fibroblast/Stromal cells
AATAGAGTCAGTGTGT-1_1	anti-human-Hashtag-5	AD2	3.93998	2.46351	2	GBCs at S-G2/M
AATAGAGTCATCTACT-1_1	anti-human-Hashtag-5	AD2	-5.85874	-0.666189	1	Fibroblast/Stromal cells
AATAGAGTCCGCCTAT-1_1	anti-human-Hashtag-5	AD2	6.01037	-0.0185184	3	GBCs at G2/M
AATCACGAGGAGAGTA-1_1	anti-human-Hashtag-5	AD2	-3.57873	-1.21032	1	Fibroblast/Stromal cells
AATCACGAGTCGCCAC-1_1	anti-human-Hashtag-5	AD2	5.71559	-2.06095	3	GBCs at G2/M
AATCACGCAGACCTAT-1_1	anti-human-Hashtag-5	AD2	6.96729	-0.360381	3	GBCs at G2/M
AATCACGCAGCCCACA-1_1	anti-human-Hashtag-5	AD2	2.22174	-0.972875	0	GBCs at G1/G0 and G1/S
AATCACGCATATCTGG-1_1	anti-human-Hashtag-5	AD2	2.71528	-1.68987	0	GBCs at G1/G0 and G1/S
AATCACGCATCCTCAC-1_1	anti-human-Hashtag-5	AD2	6.65062	-1.409	3	GBCs at G2/M
AATCACGGTTACACAC-1_1	anti-human-Hashtag-5	AD2	-4.12885	2.38463	1	Fibroblast/Stromal cells
AATCACGGTTCTCCTG-1_1	anti-human-Hashtag-5	AD2	4.96566	4.05665	2	GBCs at S-G2/M
AATCACGTCCAGGACC-1_1	anti-human-Hashtag-5	AD2	-4.38112	1.69837	1	Fibroblast/Stromal cells
AATCACGTCGTGTCAA-1_1	anti-human-Hashtag-5	AD2	2.87535	1.82388	2	GBCs at S-G2/M
AATCACGTCTCGCCTA-1_1	anti-human-Hashtag-5	AD2	2.96982	3.70373	2	GBCs at S-G2/M
AATCGACAGCAGCACA-1_1	anti-human-Hashtag-5	AD2	0.255101	3.0988	0	GBCs at G1/G0 and G1/S
AATCGACAGCTTAGTC-1_1	anti-human-Hashtag-5	AD2	-5.87542	-0.620638	1	Fibroblast/Stromal cells
AATCGACAGTAGGTTA-1_1	anti-human-Hashtag-5	AD2	5.56144	-1.73692	3	GBCs at G2/M
AATCGACCACGATTCA-1_1	anti-human-Hashtag-5	AD2	6.63286	-1.02281	3	GBCs at G2/M
AATCGACCAGTAACCT-1_1	anti-human-Hashtag-5	AD2	-5.23344	-1.22086	1	Fibroblast/Stromal cells
AATCGACGTAGACAGC-1_1	anti-human-Hashtag-5	AD2	1.02517	-1.27518	0	GBCs at G1/G0 and G1/S
AATCGACGTGTACGCC-1_1	anti-human-Hashtag-5	AD2	3.43654	2.00898	2	GBCs at S-G2/M
AATCGACGTGTCTTAG-1_1	anti-human-Hashtag-5	AD2	0.665668	1.10517	0	GBCs at G1/G0 and G1/S
AATCGACGTTGTACGT-1_1	anti-human-Hashtag-5	AD2	1.13411	3.76873	2	GBCs at S-G2/M
AATCGACTCACGTAGT-1_1	anti-human-Hashtag-5	AD2	4.11395	-3.2882	0	GBCs at G1/G0 and G1/S
AATCGACTCCACAAGT-1_1	anti-human-Hashtag-5	AD2	7.51534	-1.30749	3	GBCs at G2/M
AATCGACTCGACGAGA-1_1	anti-human-Hashtag-5	AD2	5.64982	2.73263	2	GBCs at S-G2/M
AATCGACTCGGTATGT-1_1	anti-human-Hashtag-5	AD2	5.97266	1.95097	3	GBCs at G2/M
AATCGACTCGTTCGCT-1_1	anti-human-Hashtag-5	AD2	4.96454	2.571	2	GBCs at S-G2/M
AATCGACTCTAGTGTG-1_1	anti-human-Hashtag-5	AD2	-3.61191	0.297021	0	GBCs at G1/G0 and G1/S
AATCGACTCTCGGTCT-1_1	anti-human-Hashtag-5	AD2	7.55427	-0.355487	3	GBCs at G2/M
AATCGTGAGGCTCAAG-1_1	anti-human-Hashtag-5	AD2	-2.94308	-4.37813	4	Myofibroblasts
AATCGTGAGGGTATAT-1_1	anti-human-Hashtag-5	AD2	3.82645	1.93178	2	GBCs at S-G2/M
AATCGTGAGGTTACAA-1_1	anti-human-Hashtag-5	AD2	1.30667	0.0406584	0	GBCs at G1/G0 and G1/S
AATCGTGAGTGGTCAG-1_1	anti-human-Hashtag-5	AD2	5.84132	1.79093	2	GBCs at S-G2/M
AATCGTGCATTGCTGA-1_1	anti-human-Hashtag-5	AD2	-1.70576	-1.61275	0	GBCs at G1/G0 and G1/S
AATCGTGGTCAACATC-1_1	anti-human-Hashtag-5	AD2	-0.947724	1.51069	0	GBCs at G1/G0 and G1/S
AATCGTGTCATGAGGG-1_1	anti-human-Hashtag-5	AD2	5.20975	3.50875	2	GBCs at S-G2/M
AATCGTGTCGTGGCGT-1_1	anti-human-Hashtag-5	AD2	0.370197	2.50893	0	GBCs at G1/G0 and G1/S
AATCGTGTCTTTCCGG-1_1	anti-human-Hashtag-5	AD2	-4.48436	2.04382	1	Fibroblast/Stromal cells
AATGAAGAGCTGACTT-1_1	anti-human-Hashtag-5	AD2	3.42154	2.34033	2	GBCs at S-G2/M
AATGAAGAGTGCCAGA-1_1	anti-human-Hashtag-5	AD2	2.93898	2.95414	2	GBCs at S-G2/M
AATGAAGCAAATGGTA-1_1	anti-human-Hashtag-5	AD2	-5.88151	0.866995	1	Fibroblast/Stromal cells
AATGAAGCACGATTCA-1_1	anti-human-Hashtag-5	AD2	-2.19186	-2.30228	0	GBCs at G1/G0 and G1/S
AATGAAGCAGTCTACA-1_1	anti-human-Hashtag-5	AD2	0.502158	0.455568	0	GBCs at G1/G0 and G1/S
AATGAAGCATCTCGTC-1_1	anti-human-Hashtag-5	AD2	-3.13982	-3.97539	4	Myofibroblasts
AATGAAGGTTAACAGA-1_1	anti-human-Hashtag-5	AD2	5.39708	1.67943	2	GBCs at S-G2/M
AATGAAGGTTCTTGCC-1_1	anti-human-Hashtag-5	AD2	1.58042	1.20082	0	GBCs at G1/G0 and G1/S
AATGAAGTCGATGGAG-1_1	anti-human-Hashtag-5	AD2	-5.32178	-0.759746	1	Fibroblast/Stromal cells
AATGAAGTCGCGCTGA-1_1	anti-human-Hashtag-5	AD2	-5.04427	0.0544378	1	Fibroblast/Stromal cells
AATGAAGTCGGTCGGT-1_1	anti-human-Hashtag-5	AD2	-3.27185	0.368787	1	Fibroblast/Stromal cells
AATGAAGTCTCTCTAA-1_1	anti-human-Hashtag-5	AD2	-4.16317	2.03204	1	Fibroblast/Stromal cells
AATGACCAGAGATTCA-1_1	anti-human-Hashtag-5	AD2	-0.913783	2.60438	0	GBCs at G1/G0 and G1/S
AATGACCCACTTCAAG-1_1	anti-human-Hashtag-5	AD2	2.2475	-0.934299	0	GBCs at G1/G0 and G1/S
AATGACCTCACTCGAA-1_1	anti-human-Hashtag-5	AD2	-4.47285	0.336872	1	Fibroblast/Stromal cells
AATGACCTCTGGCTGG-1_1	anti-human-Hashtag-5	AD2	4.91887	3.53295	2	GBCs at S-G2/M
AATGCCAAGAGCAGCT-1_1	anti-human-Hashtag-5	AD2	-1.98442	-1.30425	0	GBCs at G1/G0 and G1/S
AATGCCAAGGTTCTAC-1_1	anti-human-Hashtag-5	AD2	-2.11698	1.20507	0	GBCs at G1/G0 and G1/S
AATGCCAGTATAATGG-1_1	anti-human-Hashtag-5	AD2	3.88943	3.55534	2	GBCs at S-G2/M
AATGCCAGTCGGCACT-1_1	anti-human-Hashtag-5	AD2	1.48639	-3.65719	0	GBCs at G1/G0 and G1/S
AATGCCAGTCGTGGAA-1_1	anti-human-Hashtag-5	AD2	-0.873821	0.690249	0	GBCs at G1/G0 and G1/S
AATGCCAGTTCTTGCC-1_1	anti-human-Hashtag-5	AD2	-1.54793	0.156816	0	GBCs at G1/G0 and G1/S
AATGCCATCCACGGGT-1_1	anti-human-Hashtag-5	AD2	5.18869	3.7432	2	GBCs at S-G2/M
AATGCCATCGTGTCAA-1_1	anti-human-Hashtag-5	AD2	0.194256	0.984686	0	GBCs at G1/G0 and G1/S
AATGGAAGTACAACGG-1_1	anti-human-Hashtag-5	AD2	2.36611	2.48772	2	GBCs at S-G2/M
AATGGAAGTGAGATAT-1_1	anti-human-Hashtag-5	AD2	0.866867	-1.88007	0	GBCs at G1/G0 and G1/S
AATGGAAGTGTTTCTT-1_1	anti-human-Hashtag-5	AD2	-5.92795	-0.273292	1	Fibroblast/Stromal cells
AATGGAATCGAAGAAT-1_1	anti-human-Hashtag-5	AD2	0.153519	2.08937	0	GBCs at G1/G0 and G1/S
AATGGAATCGCCAACG-1_1	anti-human-Hashtag-5	AD2	-1.14422	2.49617	0	GBCs at G1/G0 and G1/S
AATGGAATCGTGGACC-1_1	anti-human-Hashtag-5	AD2	-3.4604	1.51802	1	Fibroblast/Stromal cells
AATGGCTAGCAACAGC-1_1	anti-human-Hashtag-5	AD2	-6.01531	1.25039	1	Fibroblast/Stromal cells
AATGGCTCAAATGGTA-1_1	anti-human-Hashtag-5	AD2	5.88452	2.85646	2	GBCs at S-G2/M
AATGGCTCATTCTCTA-1_1	anti-human-Hashtag-5	AD2	-2.63113	0.309075	1	Fibroblast/Stromal cells
AATGGCTGTAGGTCAG-1_1	anti-human-Hashtag-5	AD2	-4.83654	2.54249	1	Fibroblast/Stromal cells
AATGGCTTCACTCCGT-1_1	anti-human-Hashtag-5	AD2	-4.99988	1.36367	1	Fibroblast/Stromal cells
AATGGCTTCATAGACC-1_1	anti-human-Hashtag-5	AD2	1.28244	3.81575	2	GBCs at S-G2/M
AATTCCTCACAACGCC-1_1	anti-human-Hashtag-5	AD2	-0.394637	-1.33757	0	GBCs at G1/G0 and G1/S
AATTCCTCACAGCCAC-1_1	anti-human-Hashtag-5	AD2	-7.47791	-3.11268	1	Fibroblast/Stromal cells
AATTCCTCACGAGAAC-1_1	anti-human-Hashtag-5	AD2	-5.55492	-0.26774	1	Fibroblast/Stromal cells
AATTCCTCAGGAATCG-1_1	anti-human-Hashtag-5	AD2	-0.188902	-1.72388	0	GBCs at G1/G0 and G1/S
AATTCCTGTATTCTCT-1_1	anti-human-Hashtag-5	AD2	-2.73169	2.05004	1	Fibroblast/Stromal cells
AATTCCTGTGCTGCAC-1_1	anti-human-Hashtag-5	AD2	-5.36125	0.897309	1	Fibroblast/Stromal cells
AATTCCTGTTGGTACT-1_1	anti-human-Hashtag-5	AD2	0.966314	2.29702	0	GBCs at G1/G0 and G1/S
AATTCCTTCGCCCAGA-1_1	anti-human-Hashtag-5	AD2	7.95767	-1.20525	3	GBCs at G2/M
AATTTCCAGCTTTCTT-1_1	anti-human-Hashtag-5	AD2	-3.70196	-0.0866271	1	Fibroblast/Stromal cells
AATTTCCCAAAGGTTA-1_1	anti-human-Hashtag-5	AD2	-5.00119	0.890058	1	Fibroblast/Stromal cells
AATTTCCCAGATGCGA-1_1	anti-human-Hashtag-5	AD2	0.583308	1.10039	0	GBCs at G1/G0 and G1/S
AATTTCCCATAACTCG-1_1	anti-human-Hashtag-5	AD2	-1.47313	1.5338	0	GBCs at G1/G0 and G1/S
AATTTCCCATAGGTAA-1_1	anti-human-Hashtag-5	AD2	2.07279	3.15627	2	GBCs at S-G2/M
AATTTCCTCACTCACC-1_1	anti-human-Hashtag-5	AD2	-1.07631	-0.342109	0	GBCs at G1/G0 and G1/S
ACAAAGAAGAGTCACG-1_1	anti-human-Hashtag-5	AD2	-0.174849	0.194042	0	GBCs at G1/G0 and G1/S
ACAAAGAAGGGAGGGT-1_1	anti-human-Hashtag-5	AD2	-1.60712	0.367604	0	GBCs at G1/G0 and G1/S
ACAAAGACAACACACT-1_1	anti-human-Hashtag-5	AD2	-3.88729	1.09054	1	Fibroblast/Stromal cells
ACAAAGAGTATCGCGC-1_1	anti-human-Hashtag-5	AD2	-4.56162	2.30809	1	Fibroblast/Stromal cells
ACAAAGAGTCACGCTG-1_1	anti-human-Hashtag-5	AD2	-4.62097	2.57139	1	Fibroblast/Stromal cells
ACAAAGAGTCCAAAGG-1_1	anti-human-Hashtag-5	AD2	2.49402	-3.52994	0	GBCs at G1/G0 and G1/S
ACAAAGAGTGCAACAG-1_1	anti-human-Hashtag-5	AD2	-4.58618	-2.77988	5	Fibroblast/Stromal cells
ACAAAGATCCCGTTGT-1_1	anti-human-Hashtag-5	AD2	4.29616	3.62891	2	GBCs at S-G2/M
ACAAAGATCGCTGATA-1_1	anti-human-Hashtag-5	AD2	7.54723	-0.334356	3	GBCs at G2/M
ACAAAGATCTACACAG-1_1	anti-human-Hashtag-5	AD2	3.30261	3.84653	2	GBCs at S-G2/M
ACAACCAGTCCAAAGG-1_1	anti-human-Hashtag-5	AD2	3.12573	-3.55467	0	GBCs at G1/G0 and G1/S
ACAACCATCTGGCCAG-1_1	anti-human-Hashtag-5	AD2	5.34917	3.84346	2	GBCs at S-G2/M
ACAAGCTAGAGAACCC-1_1	anti-human-Hashtag-5	AD2	2.18945	-2.5579	0	GBCs at G1/G0 and G1/S
ACAAGCTAGCAGTACG-1_1	anti-human-Hashtag-5	AD2	4.30212	3.55136	2	GBCs at S-G2/M
ACAAGCTAGCCGATCC-1_1	anti-human-Hashtag-5	AD2	-2.49563	2.33825	1	Fibroblast/Stromal cells
ACACAGTAGCAGCAGT-1_1	anti-human-Hashtag-5	AD2	2.68483	2.32805	2	GBCs at S-G2/M
ACACAGTAGTAAACAC-1_1	anti-human-Hashtag-5	AD2	4.63526	1.93455	2	GBCs at S-G2/M
ACACAGTAGTCACACT-1_1	anti-human-Hashtag-5	AD2	-4.76223	1.13825	1	Fibroblast/Stromal cells
ACACAGTCATTGCTGA-1_1	anti-human-Hashtag-5	AD2	-1.34877	0.140628	0	GBCs at G1/G0 and G1/S
ACACAGTGTCCAAGAG-1_1	anti-human-Hashtag-5	AD2	0.922882	-0.0943654	0	GBCs at G1/G0 and G1/S
ACACAGTGTTGGGTTT-1_1	anti-human-Hashtag-5	AD2	6.13707	-0.126533	3	GBCs at G2/M
ACACAGTTCGGCTGGT-1_1	anti-human-Hashtag-5	AD2	5.84394	1.14235	3	GBCs at G2/M
ACACCAAAGGTATCTC-1_1	anti-human-Hashtag-5	AD2	4.82163	3.36669	2	GBCs at S-G2/M
ACACCAAAGTTAACAG-1_1	anti-human-Hashtag-5	AD2	5.77531	3.16797	2	GBCs at S-G2/M
ACACCAACAGAAATTG-1_1	anti-human-Hashtag-5	AD2	-3.84399	2.15825	1	Fibroblast/Stromal cells
ACACCAAGTCCAGCGT-1_1	anti-human-Hashtag-5	AD2	6.54763	0.627787	3	GBCs at G2/M
ACACCAAGTCGGTAAG-1_1	anti-human-Hashtag-5	AD2	-4.54258	-0.283613	1	Fibroblast/Stromal cells
ACACCAAGTTTGACAC-1_1	anti-human-Hashtag-5	AD2	0.145622	3.12351	0	GBCs at G1/G0 and G1/S
ACACCAATCAAACGAA-1_1	anti-human-Hashtag-5	AD2	-1.83943	2.63761	0	GBCs at G1/G0 and G1/S
ACACCAATCATAGAGA-1_1	anti-human-Hashtag-5	AD2	-4.2379	2.11543	1	Fibroblast/Stromal cells
ACACCAATCCGCGATG-1_1	anti-human-Hashtag-5	AD2	-2.86592	-3.6628	4	Myofibroblasts
ACACGCGAGTGAGTGC-1_1	anti-human-Hashtag-5	AD2	-4.2187	0.163401	1	Fibroblast/Stromal cells
ACACGCGCAAACACCT-1_1	anti-human-Hashtag-5	AD2	-4.23509	1.68809	1	Fibroblast/Stromal cells
ACACGCGCAGTAGAAT-1_1	anti-human-Hashtag-5	AD2	-3.61912	2.17177	1	Fibroblast/Stromal cells
ACACGCGGTACTGCCG-1_1	anti-human-Hashtag-5	AD2	-3.25133	-1.5863	1	Fibroblast/Stromal cells
ACACGCGGTGAATTAG-1_1	anti-human-Hashtag-5	AD2	3.57118	-3.44989	0	GBCs at G1/G0 and G1/S
ACACGCGTCCTTCACG-1_1	anti-human-Hashtag-5	AD2	1.34707	-0.232718	0	GBCs at G1/G0 and G1/S
ACACTGAAGACATAAC-1_1	anti-human-Hashtag-5	AD2	-2.81943	1.23737	1	Fibroblast/Stromal cells
ACACTGACAACCACAT-1_1	anti-human-Hashtag-5	AD2	4.95651	3.91466	2	GBCs at S-G2/M
ACACTGACATCTAGAC-1_1	anti-human-Hashtag-5	AD2	2.93124	3.5443	2	GBCs at S-G2/M
ACACTGAGTATTCCGA-1_1	anti-human-Hashtag-5	AD2	-3.25072	-3.06208	4	Myofibroblasts
ACACTGAGTTGGTAGG-1_1	anti-human-Hashtag-5	AD2	-3.09027	0.190599	1	Fibroblast/Stromal cells
ACAGAAAAGAATTTGG-1_1	anti-human-Hashtag-5	AD2	-2.8559	0.807049	1	Fibroblast/Stromal cells
ACAGAAAAGGACTGGT-1_1	anti-human-Hashtag-5	AD2	6.13977	-0.137691	3	GBCs at G2/M
ACAGAAAAGTCAGCGA-1_1	anti-human-Hashtag-5	AD2	2.5463	-3.43232	0	GBCs at G1/G0 and G1/S
ACAGAAACAAAGAACT-1_1	anti-human-Hashtag-5	AD2	-4.27246	0.379023	1	Fibroblast/Stromal cells
ACAGAAAGTGCATTAC-1_1	anti-human-Hashtag-5	AD2	4.33878	1.2034	2	GBCs at S-G2/M
ACAGAAATCTAAGCGT-1_1	anti-human-Hashtag-5	AD2	-3.61325	1.51017	1	Fibroblast/Stromal cells
ACAGAAATCTGCGGCA-1_1	anti-human-Hashtag-5	AD2	5.79249	-0.425055	3	GBCs at G2/M
ACAGCCGAGCGAATGC-1_1	anti-human-Hashtag-5	AD2	3.39781	2.90871	2	GBCs at S-G2/M
ACAGCCGCACAAGGTG-1_1	anti-human-Hashtag-5	AD2	-4.21539	2.27815	1	Fibroblast/Stromal cells
ACAGCCGCACACTGGC-1_1	anti-human-Hashtag-5	AD2	4.08589	3.83886	2	GBCs at S-G2/M
ACAGCCGCAGCTGAAG-1_1	anti-human-Hashtag-5	AD2	6.40224	-1.21933	3	GBCs at G2/M
ACAGCCGGTATGAAAC-1_1	anti-human-Hashtag-5	AD2	0.565772	2.30576	0	GBCs at G1/G0 and G1/S
ACAGCCGGTCGCAACC-1_1	anti-human-Hashtag-5	AD2	-3.94649	1.91199	1	Fibroblast/Stromal cells
ACAGCCGGTTAATCGC-1_1	anti-human-Hashtag-5	AD2	3.23939	0.995767	2	GBCs at S-G2/M
ACAGCCGGTTTCCATT-1_1	anti-human-Hashtag-5	AD2	0.903872	3.04695	0	GBCs at G1/G0 and G1/S
ACAGGGAAGGAGAGGC-1_1	anti-human-Hashtag-5	AD2	6.37854	0.565073	3	GBCs at G2/M
ACAGGGACAGCTTTCC-1_1	anti-human-Hashtag-5	AD2	-4.72266	-0.229664	1	Fibroblast/Stromal cells
ACAGGGACATTAGGCT-1_1	anti-human-Hashtag-5	AD2	5.36607	2.1414	2	GBCs at S-G2/M
ACAGGGAGTACATTGC-1_1	anti-human-Hashtag-5	AD2	-7.20321	-2.43802	1	Fibroblast/Stromal cells
ACAGGGAGTACCAATC-1_1	anti-human-Hashtag-5	AD2	5.82753	-2.60433	3	GBCs at G2/M
ACAGGGAGTACCAGAG-1_1	anti-human-Hashtag-5	AD2	-4.76827	0.632097	1	Fibroblast/Stromal cells
ACATCCCCATGGAGAC-1_1	anti-human-Hashtag-5	AD2	1.1361	-3.17268	0	GBCs at G1/G0 and G1/S
ACATCCCGTGGCATCC-1_1	anti-human-Hashtag-5	AD2	4.67753	3.0055	2	GBCs at S-G2/M
ACATCCCGTTAGAGTA-1_1	anti-human-Hashtag-5	AD2	-3.17657	1.00689	1	Fibroblast/Stromal cells
ACATCCCGTTCCGCAG-1_1	anti-human-Hashtag-5	AD2	-6.729	-1.70885	1	Fibroblast/Stromal cells
ACATCCCTCAATCCAG-1_1	anti-human-Hashtag-5	AD2	-4.82739	1.62901	1	Fibroblast/Stromal cells
ACATCCCTCTTACCGC-1_1	anti-human-Hashtag-5	AD2	-0.741188	-1.65481	0	GBCs at G1/G0 and G1/S
ACATCGAAGATAACAC-1_1	anti-human-Hashtag-5	AD2	-6.74383	-1.01294	1	Fibroblast/Stromal cells
ACATCGAAGGCCTTCG-1_1	anti-human-Hashtag-5	AD2	-0.68908	2.8367	0	GBCs at G1/G0 and G1/S
ACATCGAAGTAGGATT-1_1	anti-human-Hashtag-5	AD2	1.046	3.24527	0	GBCs at G1/G0 and G1/S
ACATCGAAGTGCTAGG-1_1	anti-human-Hashtag-5	AD2	5.55981	1.06787	2	GBCs at S-G2/M
ACATCGACAAATACGA-1_1	anti-human-Hashtag-5	AD2	-5.1844	2.21655	1	Fibroblast/Stromal cells
ACATCGACACGAGGAT-1_1	anti-human-Hashtag-5	AD2	3.62157	-3.57017	0	GBCs at G1/G0 and G1/S
ACATCGACAGGCGTTC-1_1	anti-human-Hashtag-5	AD2	4.67617	2.66453	2	GBCs at S-G2/M
ACATCGATCAGACCCG-1_1	anti-human-Hashtag-5	AD2	-1.80312	-4.66896	4	Myofibroblasts
ACATCGATCGCCATAA-1_1	anti-human-Hashtag-5	AD2	5.83835	1.0909	2	GBCs at S-G2/M
ACATCGATCGTTAGTG-1_1	anti-human-Hashtag-5	AD2	1.32841	-1.0699	0	GBCs at G1/G0 and G1/S
ACATGCAAGGAAGTAG-1_1	anti-human-Hashtag-5	AD2	-3.54042	-1.14932	1	Fibroblast/Stromal cells
ACATGCAAGTTTGGCT-1_1	anti-human-Hashtag-5	AD2	4.76156	3.01995	2	GBCs at S-G2/M
ACATGCACATCTTCGC-1_1	anti-human-Hashtag-5	AD2	5.96392	3.30261	2	GBCs at S-G2/M
ACATGCACATGACCCG-1_1	anti-human-Hashtag-5	AD2	-7.87316	-2.0842	1	Fibroblast/Stromal cells
ACATGCATCACGGAGA-1_1	anti-human-Hashtag-5	AD2	0.949995	-1.78373	0	GBCs at G1/G0 and G1/S
ACATGCATCCGCTTAC-1_1	anti-human-Hashtag-5	AD2	-3.5364	2.09008	1	Fibroblast/Stromal cells
ACATTTCAGTCTGGAG-1_1	anti-human-Hashtag-5	AD2	-5.24069	-0.741775	1	Fibroblast/Stromal cells
ACATTTCCAATCACGT-1_1	anti-human-Hashtag-5	AD2	-5.05834	2.51462	1	Fibroblast/Stromal cells
ACATTTCCACGAGGAT-1_1	anti-human-Hashtag-5	AD2	-3.95933	1.60965	1	Fibroblast/Stromal cells
ACATTTCCACGTTCGG-1_1	anti-human-Hashtag-5	AD2	-4.24587	2.30544	1	Fibroblast/Stromal cells
ACATTTCCAGCTACTA-1_1	anti-human-Hashtag-5	AD2	-3.31549	1.03817	1	Fibroblast/Stromal cells
ACATTTCGTACCTGTA-1_1	anti-human-Hashtag-5	AD2	5.99831	-2.73154	3	GBCs at G2/M
ACATTTCGTATCGTTG-1_1	anti-human-Hashtag-5	AD2	-6.83322	-0.97324	1	Fibroblast/Stromal cells
ACATTTCGTATGGAAT-1_1	anti-human-Hashtag-5	AD2	2.50125	3.64478	2	GBCs at S-G2/M
ACATTTCTCCTGATAG-1_1	anti-human-Hashtag-5	AD2	3.72575	-2.42474	0	GBCs at G1/G0 and G1/S
ACCAAACAGATTCGAA-1_1	anti-human-Hashtag-5	AD2	-1.82162	0.270364	0	GBCs at G1/G0 and G1/S
ACCAAACCATTGAAGA-1_1	anti-human-Hashtag-5	AD2	6.24363	-0.291375	3	GBCs at G2/M
ACCAAACGTCTCAGGC-1_1	anti-human-Hashtag-5	AD2	-1.76695	-1.37098	0	GBCs at G1/G0 and G1/S
ACCAACAAGACATGCG-1_1	anti-human-Hashtag-5	AD2	5.30832	3.39495	2	GBCs at S-G2/M
ACCAACAAGCACACAG-1_1	anti-human-Hashtag-5	AD2	5.64822	3.25795	2	GBCs at S-G2/M
ACCAACAAGTCCTGCG-1_1	anti-human-Hashtag-5	AD2	7.49781	-1.3788	3	GBCs at G2/M
ACCAACAAGTTGAAAC-1_1	anti-human-Hashtag-5	AD2	-3.51443	1.2715	1	Fibroblast/Stromal cells
ACCAACACAACAGATA-1_1	anti-human-Hashtag-5	AD2	-2.91399	-4.44633	4	Myofibroblasts
ACCAACACACGCGTCA-1_1	anti-human-Hashtag-5	AD2	5.13417	-1.2277	3	GBCs at G2/M
ACCAACACACGGTCTG-1_1	anti-human-Hashtag-5	AD2	7.61539	-0.173183	3	GBCs at G2/M
ACCAACACATGTTACG-1_1	anti-human-Hashtag-5	AD2	-3.89287	-0.506965	1	Fibroblast/Stromal cells
ACCAACAGTAATTAGG-1_1	anti-human-Hashtag-5	AD2	6.34881	-1.89401	3	GBCs at G2/M
ACCAACATCACTGTCC-1_1	anti-human-Hashtag-5	AD2	4.524	4.25162	2	GBCs at S-G2/M
ACCAACATCATAAGGA-1_1	anti-human-Hashtag-5	AD2	3.64957	-3.35766	0	GBCs at G1/G0 and G1/S
ACCAACATCGTTCTCG-1_1	anti-human-Hashtag-5	AD2	0.903925	-2.13775	0	GBCs at G1/G0 and G1/S
ACCAACATCTTGGATG-1_1	anti-human-Hashtag-5	AD2	-4.56909	-0.785066	1	Fibroblast/Stromal cells
ACCACAAAGAAGTATC-1_1	anti-human-Hashtag-5	AD2	4.08827	2.74633	2	GBCs at S-G2/M
ACCACAAAGGGTTAAT-1_1	anti-human-Hashtag-5	AD2	5.97604	3.13417	2	GBCs at S-G2/M
ACCACAAAGGTCATAA-1_1	anti-human-Hashtag-5	AD2	-6.52289	-1.56932	1	Fibroblast/Stromal cells
ACCACAACAATTCGTG-1_1	anti-human-Hashtag-5	AD2	-1.33078	2.67445	0	GBCs at G1/G0 and G1/S
ACCACAACATAGAAAC-1_1	anti-human-Hashtag-5	AD2	1.51547	-0.409165	0	GBCs at G1/G0 and G1/S
ACCACAAGTACCCAGC-1_1	anti-human-Hashtag-5	AD2	6.66657	-2.4994	3	GBCs at G2/M
ACCACAATCCAGGACC-1_1	anti-human-Hashtag-5	AD2	-6.56977	-0.885222	1	Fibroblast/Stromal cells
ACCACAATCGCTGCGA-1_1	anti-human-Hashtag-5	AD2	-5.65934	-1.88889	1	Fibroblast/Stromal cells
ACCATTTAGAACCGCA-1_1	anti-human-Hashtag-5	AD2	-7.80828	-2.62226	1	Fibroblast/Stromal cells
ACCATTTAGGTCCTGC-1_1	anti-human-Hashtag-5	AD2	0.76481	2.96238	0	GBCs at G1/G0 and G1/S
ACCATTTCACGACAAG-1_1	anti-human-Hashtag-5	AD2	-6.14772	-0.434361	1	Fibroblast/Stromal cells
ACCATTTCAGCAATTC-1_1	anti-human-Hashtag-5	AD2	5.23808	3.08652	2	GBCs at S-G2/M
ACCATTTCATACTTTC-1_1	anti-human-Hashtag-5	AD2	7.58208	-1.5301	3	GBCs at G2/M
ACCATTTGTCCACGCA-1_1	anti-human-Hashtag-5	AD2	-1.08747	-1.09722	0	GBCs at G1/G0 and G1/S
ACCATTTGTCTTCATT-1_1	anti-human-Hashtag-5	AD2	-1.95592	0.936186	1	Fibroblast/Stromal cells
ACCATTTGTGCCCACA-1_1	anti-human-Hashtag-5	AD2	-4.9737	-3.67361	5	Fibroblast/Stromal cells
ACCATTTGTGTTCAGT-1_1	anti-human-Hashtag-5	AD2	1.70326	1.3313	2	GBCs at S-G2/M
ACCATTTTCAAGGCTT-1_1	anti-human-Hashtag-5	AD2	-0.894632	2.50658	0	GBCs at G1/G0 and G1/S
ACCATTTTCGCAATTG-1_1	anti-human-Hashtag-5	AD2	5.144	2.94256	2	GBCs at S-G2/M
ACCCAAAAGGGCATGT-1_1	anti-human-Hashtag-5	AD2	3.411	-3.45754	0	GBCs at G1/G0 and G1/S
ACCCAAAAGTCTCGTA-1_1	anti-human-Hashtag-5	AD2	-4.60903	1.02693	1	Fibroblast/Stromal cells
ACCCAAACACTGCGAC-1_1	anti-human-Hashtag-5	AD2	1.09166	0.473816	0	GBCs at G1/G0 and G1/S
ACCCAAAGTACGATTC-1_1	anti-human-Hashtag-5	AD2	-0.741965	-0.628316	0	GBCs at G1/G0 and G1/S
ACCCAAAGTGCGAACA-1_1	anti-human-Hashtag-5	AD2	0.111751	3.2657	0	GBCs at G1/G0 and G1/S
ACCCAAAGTTATTCCT-1_1	anti-human-Hashtag-5	AD2	-1.11803	2.81943	0	GBCs at G1/G0 and G1/S
ACCCAAATCCTCGATC-1_1	anti-human-Hashtag-5	AD2	-4.93812	-1.41855	1	Fibroblast/Stromal cells
ACCCTCAAGAGAACCC-1_1	anti-human-Hashtag-5	AD2	-1.2192	2.31267	0	GBCs at G1/G0 and G1/S
ACCCTCAAGTAGTGCG-1_1	anti-human-Hashtag-5	AD2	-0.936125	-2.545	0	GBCs at G1/G0 and G1/S
ACCCTCACACAGCGCT-1_1	anti-human-Hashtag-5	AD2	-2.21255	0.755702	1	Fibroblast/Stromal cells
ACCCTCACACATGAAA-1_1	anti-human-Hashtag-5	AD2	-6.69373	0.802617	1	Fibroblast/Stromal cells
ACCCTCACACGTAGAG-1_1	anti-human-Hashtag-5	AD2	4.99527	2.9971	2	GBCs at S-G2/M
ACCCTCACATCCCACT-1_1	anti-human-Hashtag-5	AD2	-1.36604	1.04556	0	GBCs at G1/G0 and G1/S
ACCCTCAGTGTATTGC-1_1	anti-human-Hashtag-5	AD2	-3.58145	2.25626	1	Fibroblast/Stromal cells
ACCCTCAGTGTCCGTG-1_1	anti-human-Hashtag-5	AD2	-3.70418	1.50402	1	Fibroblast/Stromal cells
ACCCTCAGTGTGAGCA-1_1	anti-human-Hashtag-5	AD2	5.54278	2.21847	2	GBCs at S-G2/M
ACCCTCATCAGTGATC-1_1	anti-human-Hashtag-5	AD2	0.741386	-0.181768	0	GBCs at G1/G0 and G1/S
ACCCTCATCATCGGGC-1_1	anti-human-Hashtag-5	AD2	-3.33045	-3.49658	4	Myofibroblasts
ACCCTCATCATTTGCT-1_1	anti-human-Hashtag-5	AD2	4.46364	4.46574	2	GBCs at S-G2/M
ACCCTCATCTAGTCAG-1_1	anti-human-Hashtag-5	AD2	7.81877	-1.14527	3	GBCs at G2/M
ACCCTTGAGACCAAAT-1_1	anti-human-Hashtag-5	AD2	-1.57265	-4.84027	4	Myofibroblasts
ACCCTTGAGCAACAAT-1_1	anti-human-Hashtag-5	AD2	-3.07841	1.43006	1	Fibroblast/Stromal cells
ACCCTTGAGCCGATTT-1_1	anti-human-Hashtag-5	AD2	-3.69245	2.1698	1	Fibroblast/Stromal cells
ACCCTTGCAGCACAAG-1_1	anti-human-Hashtag-5	AD2	1.59174	0.319255	0	GBCs at G1/G0 and G1/S
ACCCTTGCATGATCTG-1_1	anti-human-Hashtag-5	AD2	-3.0939	-1.57924	1	Fibroblast/Stromal cells
ACCCTTGGTACGTACT-1_1	anti-human-Hashtag-5	AD2	0.985454	1.69501	0	GBCs at G1/G0 and G1/S
ACCCTTGGTGTCACAT-1_1	anti-human-Hashtag-5	AD2	-7.24035	-2.05932	1	Fibroblast/Stromal cells
ACCCTTGGTTTACGAC-1_1	anti-human-Hashtag-5	AD2	-6.5242	0.0922977	1	Fibroblast/Stromal cells
ACCCTTGTCATTCGGA-1_1	anti-human-Hashtag-5	AD2	5.26412	-0.392918	3	GBCs at G2/M
ACCCTTGTCCAGGACC-1_1	anti-human-Hashtag-5	AD2	3.27263	4.25363	2	GBCs at S-G2/M
ACCCTTGTCCCTCGTA-1_1	anti-human-Hashtag-5	AD2	5.72195	-1.65805	3	GBCs at G2/M
ACCCTTGTCTATCGCC-1_1	anti-human-Hashtag-5	AD2	4.97934	-2.94679	3	GBCs at G2/M
ACCGTTCAGCCTGTGC-1_1	anti-human-Hashtag-5	AD2	-5.88274	-1.79828	1	Fibroblast/Stromal cells
ACCGTTCCATACAGAA-1_1	anti-human-Hashtag-5	AD2	3.11229	-2.90566	0	GBCs at G1/G0 and G1/S
ACCGTTCGTAGGCTCC-1_1	anti-human-Hashtag-5	AD2	2.58777	3.80039	2	GBCs at S-G2/M
ACCGTTCGTCCACTCT-1_1	anti-human-Hashtag-5	AD2	1.92286	3.99447	2	GBCs at S-G2/M
ACCGTTCGTGCGTTTA-1_1	anti-human-Hashtag-5	AD2	-5.54549	2.06148	1	Fibroblast/Stromal cells
ACCGTTCTCGAGAGAC-1_1	anti-human-Hashtag-5	AD2	-5.93641	-1.35995	1	Fibroblast/Stromal cells
ACCGTTCTCGATTGGT-1_1	anti-human-Hashtag-5	AD2	6.0517	2.22189	2	GBCs at S-G2/M
ACCGTTCTCTGACGCG-1_1	anti-human-Hashtag-5	AD2	-6.8029	0.433784	1	Fibroblast/Stromal cells
ACCTACCAGACGGTTG-1_1	anti-human-Hashtag-5	AD2	6.48541	-0.280253	3	GBCs at G2/M
ACCTACCAGCCATTGT-1_1	anti-human-Hashtag-5	AD2	-2.56228	1.62728	1	Fibroblast/Stromal cells
ACCTACCAGGTCGTGA-1_1	anti-human-Hashtag-5	AD2	5.69553	-1.03078	3	GBCs at G2/M
ACCTACCAGTGTAGTA-1_1	anti-human-Hashtag-5	AD2	-0.550431	-1.30262	0	GBCs at G1/G0 and G1/S
ACCTGAAAGTGGTGGT-1_1	anti-human-Hashtag-5	AD2	6.75048	-0.671315	3	GBCs at G2/M
ACCTGAACACTTGAAC-1_1	anti-human-Hashtag-5	AD2	1.83626	-1.48557	0	GBCs at G1/G0 and G1/S
ACCTGAATCCGTCACT-1_1	anti-human-Hashtag-5	AD2	-7.39018	-3.12377	1	Fibroblast/Stromal cells
ACCTGAATCGCGCCAA-1_1	anti-human-Hashtag-5	AD2	0.384316	0.201314	2	GBCs at S-G2/M
ACCTGTCAGCGTGTTT-1_1	anti-human-Hashtag-5	AD2	0.139708	-0.321436	0	GBCs at G1/G0 and G1/S
ACCTGTCAGGTTTGAA-1_1	anti-human-Hashtag-5	AD2	-0.683535	-1.495	0	GBCs at G1/G0 and G1/S
ACCTGTCAGTGTAGTA-1_1	anti-human-Hashtag-5	AD2	-4.53978	0.0150529	1	Fibroblast/Stromal cells
ACCTGTCGTCCGTTTC-1_1	anti-human-Hashtag-5	AD2	7.71897	-0.616477	3	GBCs at G2/M
ACCTGTCGTCTAACTG-1_1	anti-human-Hashtag-5	AD2	-0.843934	-0.657977	0	GBCs at G1/G0 and G1/S
ACCTGTCGTGCATACT-1_1	anti-human-Hashtag-5	AD2	-1.79418	-0.294155	0	GBCs at G1/G0 and G1/S
ACCTGTCGTGCATGAG-1_1	anti-human-Hashtag-5	AD2	-4.6023	1.02671	1	Fibroblast/Stromal cells
ACCTGTCGTTTGACAC-1_1	anti-human-Hashtag-5	AD2	0.624306	0.376679	0	GBCs at G1/G0 and G1/S
ACCTGTCTCCCTAGGG-1_1	anti-human-Hashtag-5	AD2	5.47376	1.72225	2	GBCs at S-G2/M
ACCTGTCTCGACGACC-1_1	anti-human-Hashtag-5	AD2	-5.01751	0.755014	1	Fibroblast/Stromal cells
ACGATCAAGACTTCCA-1_1	anti-human-Hashtag-5	AD2	6.66158	-0.452546	3	GBCs at G2/M
ACGATCAAGAGTTCGG-1_1	anti-human-Hashtag-5	AD2	-1.39658	-1.80806	0	GBCs at G1/G0 and G1/S
ACGATCAAGCCTCTGG-1_1	anti-human-Hashtag-5	AD2	-1.12658	2.39978	0	GBCs at G1/G0 and G1/S
ACGATCACAGGCCCTA-1_1	anti-human-Hashtag-5	AD2	-3.68556	-1.03927	1	Fibroblast/Stromal cells
ACGATCAGTCACATTG-1_1	anti-human-Hashtag-5	AD2	4.42323	3.88085	2	GBCs at S-G2/M
ACGATCAGTTTACACG-1_1	anti-human-Hashtag-5	AD2	-3.80724	1.0361	1	Fibroblast/Stromal cells
ACGATCAGTTTACGTG-1_1	anti-human-Hashtag-5	AD2	-5.23817	1.10768	1	Fibroblast/Stromal cells
ACGATCATCCACACAA-1_1	anti-human-Hashtag-5	AD2	-1.66205	-2.28932	0	GBCs at G1/G0 and G1/S
ACGATCATCGTTGTTT-1_1	anti-human-Hashtag-5	AD2	-0.221904	3.32475	0	GBCs at G1/G0 and G1/S
ACGATCATCTTACGGA-1_1	anti-human-Hashtag-5	AD2	5.7494	3.58899	2	GBCs at S-G2/M
ACGATCATCTTCCTAA-1_1	anti-human-Hashtag-5	AD2	1.31747	3.44657	0	GBCs at G1/G0 and G1/S
ACGATGTAGCGACAGT-1_1	anti-human-Hashtag-5	AD2	6.4531	-0.514421	3	GBCs at G2/M
ACGATGTAGCTGGAGT-1_1	anti-human-Hashtag-5	AD2	-4.49151	1.31273	1	Fibroblast/Stromal cells
ACGATGTCAAAGCTAA-1_1	anti-human-Hashtag-5	AD2	-6.70603	-1.16755	1	Fibroblast/Stromal cells
ACGATGTGTATGGAGC-1_1	anti-human-Hashtag-5	AD2	-0.428403	0.632729	0	GBCs at G1/G0 and G1/S
ACGATGTGTCGAATTC-1_1	anti-human-Hashtag-5	AD2	-5.9141	0.707501	1	Fibroblast/Stromal cells
ACGATGTTCACCTCTG-1_1	anti-human-Hashtag-5	AD2	-2.3107	-0.571804	1	Fibroblast/Stromal cells
ACGATGTTCCATTGTT-1_1	anti-human-Hashtag-5	AD2	-6.44215	-0.802526	1	Fibroblast/Stromal cells
ACGCACGAGAGGGTGG-1_1	anti-human-Hashtag-5	AD2	1.01072	-0.121505	0	GBCs at G1/G0 and G1/S
ACGCACGAGCGCGTTC-1_1	anti-human-Hashtag-5	AD2	-0.59994	-0.547226	0	GBCs at G1/G0 and G1/S
ACGCACGAGGGTAGCT-1_1	anti-human-Hashtag-5	AD2	0.924474	-0.601005	0	GBCs at G1/G0 and G1/S
ACGCACGAGGGTGAAA-1_1	anti-human-Hashtag-5	AD2	1.06359	-3.13287	0	GBCs at G1/G0 and G1/S
ACGCACGAGGTTCCAT-1_1	anti-human-Hashtag-5	AD2	0.341171	-1.95155	0	GBCs at G1/G0 and G1/S
ACGCACGCATGCGGTC-1_1	anti-human-Hashtag-5	AD2	-5.9064	-0.363703	1	Fibroblast/Stromal cells
ACGCACGCATTGAGCT-1_1	anti-human-Hashtag-5	AD2	-0.0753218	2.85415	0	GBCs at G1/G0 and G1/S
ACGCACGTCACAGTGT-1_1	anti-human-Hashtag-5	AD2	-6.4207	0.197555	1	Fibroblast/Stromal cells
ACGCACGTCATCGCAA-1_1	anti-human-Hashtag-5	AD2	5.10009	2.84705	2	GBCs at S-G2/M
ACGCACGTCCTCACGT-1_1	anti-human-Hashtag-5	AD2	5.78232	3.22987	2	GBCs at S-G2/M
ACGCACGTCTACAGGT-1_1	anti-human-Hashtag-5	AD2	6.77758	-1.99835	3	GBCs at G2/M
ACGGAAGAGAACGTGC-1_1	anti-human-Hashtag-5	AD2	2.07524	1.23022	2	GBCs at S-G2/M
ACGGAAGAGGAAGTAG-1_1	anti-human-Hashtag-5	AD2	-3.77278	0.808773	1	Fibroblast/Stromal cells
ACGGAAGAGGTTCCGC-1_1	anti-human-Hashtag-5	AD2	-4.53325	0.517381	1	Fibroblast/Stromal cells
ACGGAAGCACTCGATA-1_1	anti-human-Hashtag-5	AD2	1.44921	1.47796	0	GBCs at G1/G0 and G1/S
ACGGAAGGTACCGGCT-1_1	anti-human-Hashtag-5	AD2	-4.90943	-0.347931	1	Fibroblast/Stromal cells
ACGGAAGGTGTCCGTG-1_1	anti-human-Hashtag-5	AD2	-2.62588	2.14808	1	Fibroblast/Stromal cells
ACGGAAGTCCGCTTAC-1_1	anti-human-Hashtag-5	AD2	1.2775	3.41363	2	GBCs at S-G2/M
ACGGAAGTCGACGTCG-1_1	anti-human-Hashtag-5	AD2	5.83921	0.265173	2	GBCs at S-G2/M
ACGGAAGTCTCAAAGC-1_1	anti-human-Hashtag-5	AD2	-5.12446	-1.85806	1	Fibroblast/Stromal cells
ACGGAAGTCTGGTCAA-1_1	anti-human-Hashtag-5	AD2	-6.56754	-1.98504	1	Fibroblast/Stromal cells
ACGGGTCAGAGTGGCT-1_1	anti-human-Hashtag-5	AD2	-0.350588	0.235279	0	GBCs at G1/G0 and G1/S
ACGGGTCAGGTGAGCT-1_1	anti-human-Hashtag-5	AD2	5.4876	-0.115422	3	GBCs at G2/M
ACGGGTCAGTAAGGGA-1_1	anti-human-Hashtag-5	AD2	3.44862	2.07799	2	GBCs at S-G2/M
ACGGGTCCAACTGTGT-1_1	anti-human-Hashtag-5	AD2	6.55648	0.145763	2	GBCs at S-G2/M
ACGGGTCGTCGTTTCC-1_1	anti-human-Hashtag-5	AD2	-3.25104	-1.39998	1	Fibroblast/Stromal cells
ACGGGTCGTGTCATCA-1_1	anti-human-Hashtag-5	AD2	5.54757	-3.00295	3	GBCs at G2/M
ACGGGTCTCGGAGCAA-1_1	anti-human-Hashtag-5	AD2	3.78002	-3.16423	0	GBCs at G1/G0 and G1/S
ACGGTCGAGGGAGGTG-1_1	anti-human-Hashtag-5	AD2	0.609034	0.306413	0	GBCs at G1/G0 and G1/S
ACGGTCGAGGTTACCT-1_1	anti-human-Hashtag-5	AD2	2.46955	3.00335	2	GBCs at S-G2/M
ACGGTCGCACACACGC-1_1	anti-human-Hashtag-5	AD2	-1.28176	-0.446706	0	GBCs at G1/G0 and G1/S
ACGGTCGGTGACCGTC-1_1	anti-human-Hashtag-5	AD2	-4.08705	1.63312	1	Fibroblast/Stromal cells
ACGGTCGGTTTAGACC-1_1	anti-human-Hashtag-5	AD2	-2.29675	-4.13088	4	Myofibroblasts
ACGGTCGTCAACGCTA-1_1	anti-human-Hashtag-5	AD2	-0.169884	0.707051	0	GBCs at G1/G0 and G1/S
ACGGTCGTCGGTCAGC-1_1	anti-human-Hashtag-5	AD2	4.71905	1.73932	2	GBCs at S-G2/M
ACGGTCGTCTGGTCAA-1_1	anti-human-Hashtag-5	AD2	6.97701	-1.37434	3	GBCs at G2/M
ACGGTTACAATGGCCC-1_1	anti-human-Hashtag-5	AD2	-5.69171	0.311911	1	Fibroblast/Stromal cells
ACGGTTACACTATGTG-1_1	anti-human-Hashtag-5	AD2	2.70257	3.76545	2	GBCs at S-G2/M
ACGGTTACAGTAGAAT-1_1	anti-human-Hashtag-5	AD2	1.80187	1.23005	2	GBCs at S-G2/M
ACGGTTACATCATTTC-1_1	anti-human-Hashtag-5	AD2	7.2449	-2.0636	3	GBCs at G2/M
ACGGTTATCGCACGGT-1_1	anti-human-Hashtag-5	AD2	1.44556	1.15727	0	GBCs at G1/G0 and G1/S
ACGTAACAGAACGCGT-1_1	anti-human-Hashtag-5	AD2	4.10001	-3.43725	0	GBCs at G1/G0 and G1/S
ACGTAACAGACTAAGT-1_1	anti-human-Hashtag-5	AD2	7.41354	-0.76193	3	GBCs at G2/M
ACGTAACAGGTTACCT-1_1	anti-human-Hashtag-5	AD2	4.62877	-3.13043	3	GBCs at G2/M
ACGTAACCAACAAGAT-1_1	anti-human-Hashtag-5	AD2	6.46624	-1.53936	3	GBCs at G2/M
ACGTAACCAACGAGGT-1_1	anti-human-Hashtag-5	AD2	2.83058	3.6496	2	GBCs at S-G2/M
ACGTAACCATCGCTAA-1_1	anti-human-Hashtag-5	AD2	2.05416	-0.919982	0	GBCs at G1/G0 and G1/S
ACGTAACGTCGTCTCT-1_1	anti-human-Hashtag-5	AD2	-0.281635	2.28376	0	GBCs at G1/G0 and G1/S
ACGTAACGTGACCGAA-1_1	anti-human-Hashtag-5	AD2	0.84568	2.20955	0	GBCs at G1/G0 and G1/S
ACGTAACGTTCCATTT-1_1	anti-human-Hashtag-5	AD2	1.69496	0.952301	0	GBCs at G1/G0 and G1/S
ACGTAACTCACAATGC-1_1	anti-human-Hashtag-5	AD2	0.149184	3.623	0	GBCs at G1/G0 and G1/S
ACGTAACTCATTCGGA-1_1	anti-human-Hashtag-5	AD2	7.29702	0.0665143	3	GBCs at G2/M
ACGTAACTCGAGTGGA-1_1	anti-human-Hashtag-5	AD2	-3.18661	-4.35851	4	Myofibroblasts
ACGTAACTCGTGGGAA-1_1	anti-human-Hashtag-5	AD2	7.22616	0.287391	3	GBCs at G2/M
ACGTACAAGCGCGTTC-1_1	anti-human-Hashtag-5	AD2	2.5145	1.65486	2	GBCs at S-G2/M
ACGTACAAGGAGAGGC-1_1	anti-human-Hashtag-5	AD2	-2.81804	-1.35639	0	GBCs at G1/G0 and G1/S
ACGTACAAGTATTAGG-1_1	anti-human-Hashtag-5	AD2	-4.15277	2.0197	1	Fibroblast/Stromal cells
ACGTACACAAGGATGC-1_1	anti-human-Hashtag-5	AD2	3.57301	2.04175	2	GBCs at S-G2/M
ACGTACACAAGTACCT-1_1	anti-human-Hashtag-5	AD2	3.63909	3.06828	2	GBCs at S-G2/M
ACGTACACATCCGGTG-1_1	anti-human-Hashtag-5	AD2	-3.98986	2.33418	1	Fibroblast/Stromal cells
ACGTACAGTATCCTCC-1_1	anti-human-Hashtag-5	AD2	-0.865215	-5.24879	4	Myofibroblasts
ACGTACAGTCTGTGAT-1_1	anti-human-Hashtag-5	AD2	1.4768	-0.436761	0	GBCs at G1/G0 and G1/S
ACGTAGTGTAGATCGG-1_1	anti-human-Hashtag-5	AD2	5.76216	0.355212	3	GBCs at G2/M
ACGTAGTTCACTTATC-1_1	anti-human-Hashtag-5	AD2	7.0064	-1.11565	3	GBCs at G2/M
ACGTAGTTCAGACCGC-1_1	anti-human-Hashtag-5	AD2	-6.56969	-0.815956	1	Fibroblast/Stromal cells
ACGTAGTTCGGCAGTC-1_1	anti-human-Hashtag-5	AD2	-1.60536	-0.510041	0	GBCs at G1/G0 and G1/S
ACGTAGTTCTGATGGT-1_1	anti-human-Hashtag-5	AD2	-2.30595	-4.1176	4	Myofibroblasts
ACGTAGTTCTTCCAGC-1_1	anti-human-Hashtag-5	AD2	-3.54406	2.02257	1	Fibroblast/Stromal cells
ACGTCCTAGGCCGCTT-1_1	anti-human-Hashtag-5	AD2	-3.42058	0.986105	1	Fibroblast/Stromal cells
ACGTCCTCATCTTAGG-1_1	anti-human-Hashtag-5	AD2	-0.299206	1.91719	0	GBCs at G1/G0 and G1/S
ACGTCCTGTGACTGTT-1_1	anti-human-Hashtag-5	AD2	5.79469	-1.67743	3	GBCs at G2/M
ACGTCCTGTTAAGGAT-1_1	anti-human-Hashtag-5	AD2	7.16667	-1.0141	3	GBCs at G2/M
ACGTCCTTCACGAGGA-1_1	anti-human-Hashtag-5	AD2	2.74325	3.65689	2	GBCs at S-G2/M
ACGTCCTTCGGATAAA-1_1	anti-human-Hashtag-5	AD2	-4.25161	2.3979	1	Fibroblast/Stromal cells
ACGTTCCAGCACTCGC-1_1	anti-human-Hashtag-5	AD2	3.48391	-2.23604	0	GBCs at G1/G0 and G1/S
ACGTTCCAGCCTCCAG-1_1	anti-human-Hashtag-5	AD2	-7.10643	-1.65388	1	Fibroblast/Stromal cells
ACGTTCCAGGCCTAGA-1_1	anti-human-Hashtag-5	AD2	6.34173	-0.308219	3	GBCs at G2/M
ACGTTCCAGTGCAAAT-1_1	anti-human-Hashtag-5	AD2	5.40758	3.51325	2	GBCs at S-G2/M
ACGTTCCCAACGACAG-1_1	anti-human-Hashtag-5	AD2	-5.4546	0.991778	1	Fibroblast/Stromal cells
ACGTTCCCATCGTGGC-1_1	anti-human-Hashtag-5	AD2	6.86925	-0.42555	3	GBCs at G2/M
ACGTTCCTCCACTGGG-1_1	anti-human-Hashtag-5	AD2	3.15054	-2.26332	0	GBCs at G1/G0 and G1/S
ACGTTCCTCGACATTG-1_1	anti-human-Hashtag-5	AD2	2.14288	2.16019	0	GBCs at G1/G0 and G1/S
ACGTTCCTCGCATGAT-1_1	anti-human-Hashtag-5	AD2	3.09541	-1.96744	0	GBCs at G1/G0 and G1/S
ACGTTCCTCGCTGCGA-1_1	anti-human-Hashtag-5	AD2	-2.03988	0.0363638	1	Fibroblast/Stromal cells
ACGTTCCTCTTGCAGA-1_1	anti-human-Hashtag-5	AD2	1.46684	0.550759	0	GBCs at G1/G0 and G1/S
ACTACGACAACTACGT-1_1	anti-human-Hashtag-5	AD2	6.06729	2.53162	2	GBCs at S-G2/M
ACTACGACAATTGCCA-1_1	anti-human-Hashtag-5	AD2	-1.20159	2.63863	0	GBCs at G1/G0 and G1/S
ACTACGACAGCTGAGA-1_1	anti-human-Hashtag-5	AD2	1.43749	2.12288	0	GBCs at G1/G0 and G1/S
ACTACGACATTAGGAA-1_1	anti-human-Hashtag-5	AD2	-4.64313	0.891881	1	Fibroblast/Stromal cells
ACTACGACATTCCTAT-1_1	anti-human-Hashtag-5	AD2	-7.26321	-3.08201	1	Fibroblast/Stromal cells
ACTACGATCCTCACGT-1_1	anti-human-Hashtag-5	AD2	1.75938	-1.90652	0	GBCs at G1/G0 and G1/S
ACTACGATCCTTGACC-1_1	anti-human-Hashtag-5	AD2	4.42012	3.77954	2	GBCs at S-G2/M
ACTATCTAGCCGGAAT-1_1	anti-human-Hashtag-5	AD2	-5.41988	-0.884477	1	Fibroblast/Stromal cells
ACTATCTGTCCACAGC-1_1	anti-human-Hashtag-5	AD2	3.40225	-2.65793	0	GBCs at G1/G0 and G1/S
ACTATCTGTCCTCAGG-1_1	anti-human-Hashtag-5	AD2	-3.17479	-0.400928	1	Fibroblast/Stromal cells
ACTATCTGTTCGTACA-1_1	anti-human-Hashtag-5	AD2	1.86735	0.723805	0	GBCs at G1/G0 and G1/S
ACTATCTTCCGATGTA-1_1	anti-human-Hashtag-5	AD2	0.890805	3.40862	0	GBCs at G1/G0 and G1/S
ACTATGGAGACTTCGT-1_1	anti-human-Hashtag-5	AD2	-0.0616744	0.689159	0	GBCs at G1/G0 and G1/S
ACTATGGAGCGACAGT-1_1	anti-human-Hashtag-5	AD2	3.77259	0.858611	2	GBCs at S-G2/M
ACTATGGAGGCACGAT-1_1	anti-human-Hashtag-5	AD2	-0.580913	-0.801437	0	GBCs at G1/G0 and G1/S
ACTATGGAGTCTCGTA-1_1	anti-human-Hashtag-5	AD2	4.47017	1.43472	2	GBCs at S-G2/M
ACTATGGCAAGTGCTT-1_1	anti-human-Hashtag-5	AD2	-0.285352	2.39322	0	GBCs at G1/G0 and G1/S
ACTATGGCATGGGTTT-1_1	anti-human-Hashtag-5	AD2	-3.75291	-1.17667	1	Fibroblast/Stromal cells
ACTATGGGTATCACCA-1_1	anti-human-Hashtag-5	AD2	4.32707	1.80097	2	GBCs at S-G2/M
ACTATGGGTATCGAGG-1_1	anti-human-Hashtag-5	AD2	-3.75527	-1.61216	1	Fibroblast/Stromal cells
ACTATGGGTCAAACGG-1_1	anti-human-Hashtag-5	AD2	0.989098	-1.78754	0	GBCs at G1/G0 and G1/S
ACTATGGTCAGTGTTG-1_1	anti-human-Hashtag-5	AD2	-6.08968	0.0497876	1	Fibroblast/Stromal cells
ACTATGGTCTTGGTGA-1_1	anti-human-Hashtag-5	AD2	1.76818	0.211473	0	GBCs at G1/G0 and G1/S
ACTATTCAGTTGAATG-1_1	anti-human-Hashtag-5	AD2	-1.76124	-0.0593579	0	GBCs at G1/G0 and G1/S
ACTATTCGTGAGCGAT-1_1	anti-human-Hashtag-5	AD2	-2.09251	1.52516	0	GBCs at G1/G0 and G1/S
ACTATTCTCTAGACAC-1_1	anti-human-Hashtag-5	AD2	-0.311033	-0.389658	0	GBCs at G1/G0 and G1/S
ACTCCCAAGAGCAGAA-1_1	anti-human-Hashtag-5	AD2	6.87439	0.116052	3	GBCs at G2/M
ACTCCCAAGGAATGTT-1_1	anti-human-Hashtag-5	AD2	6.19064	-0.996824	3	GBCs at G2/M
ACTCCCAAGTCATGAA-1_1	anti-human-Hashtag-5	AD2	6.7521	-1.51757	3	GBCs at G2/M
ACTCCCACACCCTAGG-1_1	anti-human-Hashtag-5	AD2	-5.84908	0.934998	1	Fibroblast/Stromal cells
ACTCCCACACTACCCT-1_1	anti-human-Hashtag-5	AD2	2.58611	4.20163	2	GBCs at S-G2/M
ACTCCCACAGCTAACT-1_1	anti-human-Hashtag-5	AD2	4.35483	4.24962	2	GBCs at S-G2/M
ACTCTCGAGACGCATG-1_1	anti-human-Hashtag-5	AD2	-1.73145	0.804335	0	GBCs at G1/G0 and G1/S
ACTCTCGAGAGTAACT-1_1	anti-human-Hashtag-5	AD2	0.111504	1.39312	0	GBCs at G1/G0 and G1/S
ACTCTCGAGTGACCTT-1_1	anti-human-Hashtag-5	AD2	5.53363	2.01212	2	GBCs at S-G2/M
ACTCTCGAGTGTGTTC-1_1	anti-human-Hashtag-5	AD2	1.38799	-0.426714	0	GBCs at G1/G0 and G1/S
ACTCTCGCAACCGGAA-1_1	anti-human-Hashtag-5	AD2	5.3261	-2.47576	3	GBCs at G2/M
ACTCTCGCACAGTACT-1_1	anti-human-Hashtag-5	AD2	3.8184	2.62302	2	GBCs at S-G2/M
ACTCTCGCAGAGGCAT-1_1	anti-human-Hashtag-5	AD2	7.3168	-0.458738	3	GBCs at G2/M
ACTCTCGCAGCATTGT-1_1	anti-human-Hashtag-5	AD2	-1.04538	-0.92986	0	GBCs at G1/G0 and G1/S
ACTCTCGTCGAAGCAG-1_1	anti-human-Hashtag-5	AD2	2.15349	3.75799	2	GBCs at S-G2/M
ACTGATGAGACAGTCG-1_1	anti-human-Hashtag-5	AD2	-5.00695	-0.417596	1	Fibroblast/Stromal cells
ACTGATGAGGCGACAT-1_1	anti-human-Hashtag-5	AD2	4.90049	3.4114	2	GBCs at S-G2/M
ACTGATGAGGGCAGTT-1_1	anti-human-Hashtag-5	AD2	-6.11289	-0.609794	1	Fibroblast/Stromal cells
ACTGATGAGGTAAGGA-1_1	anti-human-Hashtag-5	AD2	-0.17868	2.4611	0	GBCs at G1/G0 and G1/S
ACTGATGAGTTACGAA-1_1	anti-human-Hashtag-5	AD2	1.76767	3.52994	2	GBCs at S-G2/M
ACTGATGCAGCTTCGG-1_1	anti-human-Hashtag-5	AD2	2.30298	1.22898	2	GBCs at S-G2/M
ACTGATGCATGAATAG-1_1	anti-human-Hashtag-5	AD2	5.63235	0.813567	3	GBCs at G2/M
ACTGATGGTAACATAG-1_1	anti-human-Hashtag-5	AD2	3.85339	3.38014	2	GBCs at S-G2/M
ACTGATGTCAAAGGTA-1_1	anti-human-Hashtag-5	AD2	0.518324	2.49945	0	GBCs at G1/G0 and G1/S
ACTGCAAAGACGAAGA-1_1	anti-human-Hashtag-5	AD2	6.33581	-1.39137	3	GBCs at G2/M
ACTGCAAAGGAGAATG-1_1	anti-human-Hashtag-5	AD2	1.15225	-1.13122	0	GBCs at G1/G0 and G1/S
ACTGCAAGTAACGGTG-1_1	anti-human-Hashtag-5	AD2	2.31455	-2.53121	0	GBCs at G1/G0 and G1/S
ACTGCAAGTACTAGCT-1_1	anti-human-Hashtag-5	AD2	1.67555	-0.367907	0	GBCs at G1/G0 and G1/S
ACTGCAATCTAGCCAA-1_1	anti-human-Hashtag-5	AD2	5.34053	-2.07277	3	GBCs at G2/M
ACTGTCCAGCAACTCT-1_1	anti-human-Hashtag-5	AD2	-1.91193	-2.4356	0	GBCs at G1/G0 and G1/S
ACTGTCCCAAGGTCGA-1_1	anti-human-Hashtag-5	AD2	1.77593	-1.19059	0	GBCs at G1/G0 and G1/S
ACTGTCCCACCCAACG-1_1	anti-human-Hashtag-5	AD2	-0.41192	-1.20478	0	GBCs at G1/G0 and G1/S
ACTGTCCCACCTATCC-1_1	anti-human-Hashtag-5	AD2	-2.53804	0.913898	1	Fibroblast/Stromal cells
ACTGTCCCACGCACCA-1_1	anti-human-Hashtag-5	AD2	-1.25593	-0.341872	0	GBCs at G1/G0 and G1/S
ACTGTCCCAGCTAACT-1_1	anti-human-Hashtag-5	AD2	0.13861	3.10476	0	GBCs at G1/G0 and G1/S
ACTGTCCGTAAGACCG-1_1	anti-human-Hashtag-5	AD2	6.03827	-0.363763	3	GBCs at G2/M
ACTGTCCTCGCCCAGA-1_1	anti-human-Hashtag-5	AD2	5.7383	-1.91022	3	GBCs at G2/M
ACTGTCCTCTCGAACA-1_1	anti-human-Hashtag-5	AD2	1.73213	0.0873784	0	GBCs at G1/G0 and G1/S
ACTGTCCTCTGAGGTT-1_1	anti-human-Hashtag-5	AD2	4.16866	4.28149	2	GBCs at S-G2/M
ACTGTGAAGCGTACAG-1_1	anti-human-Hashtag-5	AD2	4.7603	1.51397	2	GBCs at S-G2/M
ACTGTGAAGCGTGTTT-1_1	anti-human-Hashtag-5	AD2	0.386457	-2.37397	0	GBCs at G1/G0 and G1/S
ACTGTGAAGCTACTGT-1_1	anti-human-Hashtag-5	AD2	1.75884	-2.27679	0	GBCs at G1/G0 and G1/S
ACTGTGAAGGTCGACA-1_1	anti-human-Hashtag-5	AD2	1.70108	-3.35935	0	GBCs at G1/G0 and G1/S
ACTGTGAAGTGGTTAA-1_1	anti-human-Hashtag-5	AD2	-6.54119	0.235587	1	Fibroblast/Stromal cells
ACTGTGAGTATAGGAT-1_1	anti-human-Hashtag-5	AD2	-1.14581	1.61799	0	GBCs at G1/G0 and G1/S
ACTGTGAGTCCGATCG-1_1	anti-human-Hashtag-5	AD2	-5.01552	-3.7407	5	Fibroblast/Stromal cells
ACTGTGAGTCGTGTTA-1_1	anti-human-Hashtag-5	AD2	2.39758	-3.58084	0	GBCs at G1/G0 and G1/S
ACTGTGAGTGCCTTCT-1_1	anti-human-Hashtag-5	AD2	-1.93892	0.0224973	1	Fibroblast/Stromal cells
ACTGTGAGTGGACTAG-1_1	anti-human-Hashtag-5	AD2	-1.76369	-1.57169	0	GBCs at G1/G0 and G1/S
ACTGTGAGTTACAGCT-1_1	anti-human-Hashtag-5	AD2	-0.435506	3.03131	0	GBCs at G1/G0 and G1/S
ACTGTGAGTTCGTGCG-1_1	anti-human-Hashtag-5	AD2	0.047175	-2.45059	0	GBCs at G1/G0 and G1/S
ACTTAGGAGACCAAAT-1_1	anti-human-Hashtag-5	AD2	4.00871	3.32536	2	GBCs at S-G2/M
ACTTAGGAGGAACATT-1_1	anti-human-Hashtag-5	AD2	-4.0293	0.0882615	1	Fibroblast/Stromal cells
ACTTAGGCACGCGCAT-1_1	anti-human-Hashtag-5	AD2	-6.77459	-2.26894	1	Fibroblast/Stromal cells
ACTTAGGCAGTCAGCC-1_1	anti-human-Hashtag-5	AD2	-4.01123	0.821962	1	Fibroblast/Stromal cells
ACTTAGGCATGCAGCC-1_1	anti-human-Hashtag-5	AD2	2.85621	3.66602	0	GBCs at G1/G0 and G1/S
ACTTAGGGTACGAGTG-1_1	anti-human-Hashtag-5	AD2	-5.41587	-0.615567	1	Fibroblast/Stromal cells
ACTTAGGGTACTCCCT-1_1	anti-human-Hashtag-5	AD2	1.73607	3.90021	2	GBCs at S-G2/M
ACTTAGGGTATTTCTC-1_1	anti-human-Hashtag-5	AD2	6.62606	-0.33869	2	GBCs at S-G2/M
ACTTAGGGTTCCGCTT-1_1	anti-human-Hashtag-5	AD2	-7.07629	-1.41317	1	Fibroblast/Stromal cells
ACTTAGGTCCTCTAGC-1_1	anti-human-Hashtag-5	AD2	-3.74715	2.47389	1	Fibroblast/Stromal cells
ACTTAGGTCGCGTGCA-1_1	anti-human-Hashtag-5	AD2	-3.24887	0.346529	1	Fibroblast/Stromal cells
ACTTATCAGATGACCG-1_1	anti-human-Hashtag-5	AD2	7.48675	-0.151069	3	GBCs at G2/M
ACTTATCCAAACGTGG-1_1	anti-human-Hashtag-5	AD2	0.688558	1.08635	0	GBCs at G1/G0 and G1/S
ACTTATCCACATTACG-1_1	anti-human-Hashtag-5	AD2	-3.26186	1.9763	1	Fibroblast/Stromal cells
ACTTATCGTGTTTACG-1_1	anti-human-Hashtag-5	AD2	-6.63109	-0.708121	1	Fibroblast/Stromal cells
ACTTATCTCAACGCTA-1_1	anti-human-Hashtag-5	AD2	-0.358432	2.50898	0	GBCs at G1/G0 and G1/S
ACTTATCTCATGGATC-1_1	anti-human-Hashtag-5	AD2	-3.92602	0.666483	1	Fibroblast/Stromal cells
ACTTATCTCTCTGCCA-1_1	anti-human-Hashtag-5	AD2	-6.62985	0.528925	1	Fibroblast/Stromal cells
ACTTATCTCTTCGTGC-1_1	anti-human-Hashtag-5	AD2	-5.3192	-4.34546	5	Fibroblast/Stromal cells
ACTTCCGAGAGGGTCT-1_1	anti-human-Hashtag-5	AD2	0.431259	-1.51085	0	GBCs at G1/G0 and G1/S
ACTTCCGAGCAGATAT-1_1	anti-human-Hashtag-5	AD2	5.40235	-2.62377	3	GBCs at G2/M
ACTTCCGAGGAGGCAG-1_1	anti-human-Hashtag-5	AD2	-1.79246	-4.62738	4	Myofibroblasts
ACTTCCGAGGTACCTT-1_1	anti-human-Hashtag-5	AD2	-4.22381	-1.38232	1	Fibroblast/Stromal cells
ACTTCCGAGGTGATCG-1_1	anti-human-Hashtag-5	AD2	2.00624	1.7182	2	GBCs at S-G2/M
ACTTCCGAGTTAGTAG-1_1	anti-human-Hashtag-5	AD2	5.07665	-0.87222	3	GBCs at G2/M
ACTTCCGCACACGTGC-1_1	anti-human-Hashtag-5	AD2	1.28816	1.81411	0	GBCs at G1/G0 and G1/S
ACTTCCGCATTCTTCA-1_1	anti-human-Hashtag-5	AD2	5.64571	3.84409	2	GBCs at S-G2/M
ACTTCCGGTGGTTCTA-1_1	anti-human-Hashtag-5	AD2	5.74415	3.7273	2	GBCs at S-G2/M
ACTTCGCAGCGAGTCA-1_1	anti-human-Hashtag-5	AD2	-4.14254	0.818577	1	Fibroblast/Stromal cells
ACTTCGCAGCTCAGAG-1_1	anti-human-Hashtag-5	AD2	-2.51513	-3.95945	4	Myofibroblasts
ACTTCGCAGGAAACGA-1_1	anti-human-Hashtag-5	AD2	-3.58347	-0.0169599	1	Fibroblast/Stromal cells
ACTTCGCCAGAACATA-1_1	anti-human-Hashtag-5	AD2	-2.9514	2.69813	1	Fibroblast/Stromal cells
ACTTCGCGTAGGTCAG-1_1	anti-human-Hashtag-5	AD2	3.13664	2.88744	2	GBCs at S-G2/M
ACTTCGCTCCGTGTGG-1_1	anti-human-Hashtag-5	AD2	-7.41146	-1.73608	1	Fibroblast/Stromal cells
ACTTTCAAGGGTACAC-1_1	anti-human-Hashtag-5	AD2	1.40096	1.83017	0	GBCs at G1/G0 and G1/S
ACTTTCACACAGTATC-1_1	anti-human-Hashtag-5	AD2	0.423535	0.608757	0	GBCs at G1/G0 and G1/S
ACTTTCACACGTTGGC-1_1	anti-human-Hashtag-5	AD2	0.384916	1.83469	0	GBCs at G1/G0 and G1/S
ACTTTCACACTAGGCC-1_1	anti-human-Hashtag-5	AD2	7.0407	-2.35331	3	GBCs at G2/M
ACTTTCACATCGAGCC-1_1	anti-human-Hashtag-5	AD2	0.533668	2.76404	0	GBCs at G1/G0 and G1/S
ACTTTCACATTGGATC-1_1	anti-human-Hashtag-5	AD2	-1.48864	-5.19546	4	Myofibroblasts
ACTTTCAGTGAATATG-1_1	anti-human-Hashtag-5	AD2	-1.40892	2.66058	0	GBCs at G1/G0 and G1/S
ACTTTCAGTGGAGGTT-1_1	anti-human-Hashtag-5	AD2	-4.5465	1.68289	1	Fibroblast/Stromal cells
ACTTTCATCCGCGATG-1_1	anti-human-Hashtag-5	AD2	7.44384	-1.2119	3	GBCs at G2/M
ACTTTCATCGAACACT-1_1	anti-human-Hashtag-5	AD2	1.16138	3.17319	2	GBCs at S-G2/M
ACTTTCATCGGCAGTC-1_1	anti-human-Hashtag-5	AD2	0.662513	-1.0855	0	GBCs at G1/G0 and G1/S
ACTTTCATCTCAATCT-1_1	anti-human-Hashtag-5	AD2	6.07363	3.12203	2	GBCs at S-G2/M
ACTTTGTAGCGATCGA-1_1	anti-human-Hashtag-5	AD2	5.66423	0.705817	3	GBCs at G2/M
ACTTTGTAGGCCATAG-1_1	anti-human-Hashtag-5	AD2	-0.199943	-0.99255	0	GBCs at G1/G0 and G1/S
ACTTTGTAGGTTACCT-1_1	anti-human-Hashtag-5	AD2	6.20784	2.62334	2	GBCs at S-G2/M
ACTTTGTAGGTTGGTG-1_1	anti-human-Hashtag-5	AD2	-0.248799	3.22088	0	GBCs at G1/G0 and G1/S
ACTTTGTAGTCTAACC-1_1	anti-human-Hashtag-5	AD2	5.82215	3.81101	2	GBCs at S-G2/M
ACTTTGTCAAACTCGT-1_1	anti-human-Hashtag-5	AD2	6.26916	-2.7917	3	GBCs at G2/M
ACTTTGTCAAATACAG-1_1	anti-human-Hashtag-5	AD2	-5.47623	-0.161416	1	Fibroblast/Stromal cells
ACTTTGTCAATCGCAT-1_1	anti-human-Hashtag-5	AD2	-3.43671	0.979191	1	Fibroblast/Stromal cells
ACTTTGTCAATTGGTC-1_1	anti-human-Hashtag-5	AD2	-2.48403	-1.23081	1	Fibroblast/Stromal cells
ACTTTGTCACCCTATC-1_1	anti-human-Hashtag-5	AD2	7.1038	-1.30195	3	GBCs at G2/M
ACTTTGTCAGCCGGTT-1_1	anti-human-Hashtag-5	AD2	5.34203	3.43753	2	GBCs at S-G2/M
ACTTTGTCAGTAGATA-1_1	anti-human-Hashtag-5	AD2	-3.16576	1.3546	1	Fibroblast/Stromal cells
ACTTTGTGTGACCTGC-1_1	anti-human-Hashtag-5	AD2	-6.97807	-1.76881	1	Fibroblast/Stromal cells
ACTTTGTTCAGCCTTC-1_1	anti-human-Hashtag-5	AD2	-5.03599	-1.4791	1	Fibroblast/Stromal cells
ACTTTGTTCAGGAAGC-1_1	anti-human-Hashtag-5	AD2	0.881192	1.38093	0	GBCs at G1/G0 and G1/S
ACTTTGTTCTCGAGTA-1_1	anti-human-Hashtag-5	AD2	-3.54538	0.244408	1	Fibroblast/Stromal cells
AGAAATGAGTCACTAC-1_1	anti-human-Hashtag-5	AD2	-2.80017	2.32349	1	Fibroblast/Stromal cells
AGAAATGCACTACTTT-1_1	anti-human-Hashtag-5	AD2	-3.86771	1.02511	1	Fibroblast/Stromal cells
AGAAATGCACTGGACC-1_1	anti-human-Hashtag-5	AD2	0.863809	0.955328	0	GBCs at G1/G0 and G1/S
AGAAATGCAGTTTCAG-1_1	anti-human-Hashtag-5	AD2	0.650494	-0.77354	0	GBCs at G1/G0 and G1/S
AGAAATGGTAGAGACC-1_1	anti-human-Hashtag-5	AD2	-7.09464	-1.48033	1	Fibroblast/Stromal cells
AGAAATGGTCTTCATT-1_1	anti-human-Hashtag-5	AD2	1.2546	1.75181	0	GBCs at G1/G0 and G1/S
AGAAATGGTTATAGCC-1_1	anti-human-Hashtag-5	AD2	-5.58388	-1.25224	1	Fibroblast/Stromal cells
AGAAATGTCGCACGAC-1_1	anti-human-Hashtag-5	AD2	-0.200268	-0.174556	0	GBCs at G1/G0 and G1/S
AGAAATGTCGCCTATC-1_1	anti-human-Hashtag-5	AD2	-6.36538	-0.695421	1	Fibroblast/Stromal cells
AGAACAAAGATCGGTG-1_1	anti-human-Hashtag-5	AD2	-2.07087	1.92537	1	Fibroblast/Stromal cells
AGAACAAAGTCACTCA-1_1	anti-human-Hashtag-5	AD2	-6.06133	-1.84919	1	Fibroblast/Stromal cells
AGAACAAAGTCCGCCA-1_1	anti-human-Hashtag-5	AD2	2.44748	1.69902	2	GBCs at S-G2/M
AGAACAACAAGTATAG-1_1	anti-human-Hashtag-5	AD2	-2.12509	-4.53028	4	Myofibroblasts
AGAACAACACAATGCT-1_1	anti-human-Hashtag-5	AD2	0.58773	2.46041	0	GBCs at G1/G0 and G1/S
AGAACAACATATAGCC-1_1	anti-human-Hashtag-5	AD2	1.59498	0.536157	0	GBCs at G1/G0 and G1/S
AGAACAAGTCTGATAC-1_1	anti-human-Hashtag-5	AD2	6.10197	-2.00325	3	GBCs at G2/M
AGAACAAGTTCCGCGA-1_1	anti-human-Hashtag-5	AD2	5.20906	2.98926	2	GBCs at S-G2/M
AGAACCTAGGCCGCTT-1_1	anti-human-Hashtag-5	AD2	-4.10278	-0.369884	1	Fibroblast/Stromal cells
AGAACCTCACAATTCG-1_1	anti-human-Hashtag-5	AD2	7.70608	-1.06053	2	GBCs at S-G2/M
AGAACCTCAGTCCCGA-1_1	anti-human-Hashtag-5	AD2	-2.57752	2.30343	1	Fibroblast/Stromal cells
AGAACCTCAGTGTACT-1_1	anti-human-Hashtag-5	AD2	-1.96058	0.517094	1	Fibroblast/Stromal cells
AGAACCTGTACGTACT-1_1	anti-human-Hashtag-5	AD2	1.11756	-1.72408	0	GBCs at G1/G0 and G1/S
AGAACCTGTGTCCAAT-1_1	anti-human-Hashtag-5	AD2	-3.73668	1.51092	1	Fibroblast/Stromal cells
AGAACCTTCAAGGTGG-1_1	anti-human-Hashtag-5	AD2	-1.30294	-1.76294	0	GBCs at G1/G0 and G1/S
AGAAGCGCAATCCTTT-1_1	anti-human-Hashtag-5	AD2	-7.68633	-1.04178	1	Fibroblast/Stromal cells
AGAAGCGCACCCTGAG-1_1	anti-human-Hashtag-5	AD2	-0.801107	-1.23321	0	GBCs at G1/G0 and G1/S
AGAAGCGTCCAGTTCC-1_1	anti-human-Hashtag-5	AD2	2.5535	0.967931	2	GBCs at S-G2/M
AGAAGCGTCGCGATCG-1_1	anti-human-Hashtag-5	AD2	-0.521716	1.37126	0	GBCs at G1/G0 and G1/S
AGAAGTAAGCTAAACA-1_1	anti-human-Hashtag-5	AD2	4.67347	1.62449	2	GBCs at S-G2/M
AGAAGTAAGTAATACG-1_1	anti-human-Hashtag-5	AD2	-1.3406	-1.25789	0	GBCs at G1/G0 and G1/S
AGAAGTACAAAGCTAA-1_1	anti-human-Hashtag-5	AD2	-0.798516	2.69138	0	GBCs at G1/G0 and G1/S
AGAAGTACAACTCCCT-1_1	anti-human-Hashtag-5	AD2	4.17253	4.2532	2	GBCs at S-G2/M
AGAAGTACAAGATGTA-1_1	anti-human-Hashtag-5	AD2	-3.34849	-0.678924	1	Fibroblast/Stromal cells
AGAAGTACAGCCTTCT-1_1	anti-human-Hashtag-5	AD2	-5.00377	1.81119	1	Fibroblast/Stromal cells
AGAAGTACAGTAGTTC-1_1	anti-human-Hashtag-5	AD2	1.58637	-1.13342	0	GBCs at G1/G0 and G1/S
AGAAGTAGTACATACC-1_1	anti-human-Hashtag-5	AD2	-7.05877	-0.167631	1	Fibroblast/Stromal cells
AGAAGTAGTAGACGGT-1_1	anti-human-Hashtag-5	AD2	-5.51476	-1.44979	1	Fibroblast/Stromal cells
AGAAGTAGTGGAAATT-1_1	anti-human-Hashtag-5	AD2	2.94967	1.9667	2	GBCs at S-G2/M
AGAAGTATCTACCCAC-1_1	anti-human-Hashtag-5	AD2	5.29482	2.97426	2	GBCs at S-G2/M
AGAAGTATCTCGCTCA-1_1	anti-human-Hashtag-5	AD2	1.59427	-2.34973	0	GBCs at G1/G0 and G1/S
AGACAAAAGGGATCAC-1_1	anti-human-Hashtag-5	AD2	0.713321	3.42611	0	GBCs at G1/G0 and G1/S
AGACAAACACTCGATA-1_1	anti-human-Hashtag-5	AD2	-6.94665	-0.159106	1	Fibroblast/Stromal cells
AGACAAAGTAAGAACT-1_1	anti-human-Hashtag-5	AD2	-5.78116	-1.39996	1	Fibroblast/Stromal cells
AGACAAAGTTCCGCTT-1_1	anti-human-Hashtag-5	AD2	3.63871	2.81315	2	GBCs at S-G2/M
AGACAAAGTTCTTAGG-1_1	anti-human-Hashtag-5	AD2	4.96046	2.16632	2	GBCs at S-G2/M
AGACAAATCAATCAGC-1_1	anti-human-Hashtag-5	AD2	3.09623	-3.51419	0	GBCs at G1/G0 and G1/S
AGACAAATCTACGGGC-1_1	anti-human-Hashtag-5	AD2	0.883643	-1.27356	0	GBCs at G1/G0 and G1/S
AGACACTAGAAACCAT-1_1	anti-human-Hashtag-5	AD2	-4.17256	-0.447908	1	Fibroblast/Stromal cells
AGACACTCAATCCAGT-1_1	anti-human-Hashtag-5	AD2	-4.29304	1.70384	1	Fibroblast/Stromal cells
AGACACTCAGCGTATT-1_1	anti-human-Hashtag-5	AD2	-4.0198	1.84148	1	Fibroblast/Stromal cells
AGACACTGTTGACGGA-1_1	anti-human-Hashtag-5	AD2	0.422533	-1.92678	0	GBCs at G1/G0 and G1/S
AGACACTTCTGACGCG-1_1	anti-human-Hashtag-5	AD2	6.08206	-1.48213	3	GBCs at G2/M
AGACAGGAGAGAGCAA-1_1	anti-human-Hashtag-5	AD2	-6.37776	-1.41043	1	Fibroblast/Stromal cells
AGACAGGAGATTGATG-1_1	anti-human-Hashtag-5	AD2	-1.11684	-0.911846	0	GBCs at G1/G0 and G1/S
AGACAGGCAACTGCTA-1_1	anti-human-Hashtag-5	AD2	-2.74516	-3.80307	4	Myofibroblasts
AGACAGGCAGCGTGCT-1_1	anti-human-Hashtag-5	AD2	-6.42634	-2.00552	1	Fibroblast/Stromal cells
AGACAGGGTCAGTCCG-1_1	anti-human-Hashtag-5	AD2	-2.08327	-0.0499867	1	Fibroblast/Stromal cells
AGACAGGGTGCAAGAC-1_1	anti-human-Hashtag-5	AD2	-3.78401	-0.328152	1	Fibroblast/Stromal cells
AGACAGGTCGAGCTGC-1_1	anti-human-Hashtag-5	AD2	-2.38792	0.191339	1	Fibroblast/Stromal cells
AGACAGGTCTCTCGAC-1_1	anti-human-Hashtag-5	AD2	-5.60457	-1.01447	1	Fibroblast/Stromal cells
AGACCATAGAGGCGTT-1_1	anti-human-Hashtag-5	AD2	-4.93601	-3.15102	5	Fibroblast/Stromal cells
AGACCATAGCCGGATA-1_1	anti-human-Hashtag-5	AD2	0.126497	1.08687	0	GBCs at G1/G0 and G1/S
AGACCATAGGCTCAAG-1_1	anti-human-Hashtag-5	AD2	1.43869	1.1672	0	GBCs at G1/G0 and G1/S
AGACCATCAAGAGAGA-1_1	anti-human-Hashtag-5	AD2	-3.47665	2.08108	1	Fibroblast/Stromal cells
AGACCATCAGAATGTA-1_1	anti-human-Hashtag-5	AD2	-4.49858	-1.02738	1	Fibroblast/Stromal cells
AGACCATCATGTACGT-1_1	anti-human-Hashtag-5	AD2	1.30437	-0.616809	0	GBCs at G1/G0 and G1/S
AGACCATGTAGTTAGA-1_1	anti-human-Hashtag-5	AD2	-5.32806	-1.22385	1	Fibroblast/Stromal cells
AGACCATGTGGACCAA-1_1	anti-human-Hashtag-5	AD2	5.96173	-2.47257	3	GBCs at G2/M
AGACCATTCTCGGTAA-1_1	anti-human-Hashtag-5	AD2	-7.61464	-2.37046	1	Fibroblast/Stromal cells
AGACCCGAGATCGCTT-1_1	anti-human-Hashtag-5	AD2	-7.69551	-2.62466	1	Fibroblast/Stromal cells
AGACCCGAGGATACGC-1_1	anti-human-Hashtag-5	AD2	-2.88618	-3.90406	4	Myofibroblasts
AGACCCGAGTATAACG-1_1	anti-human-Hashtag-5	AD2	7.29825	-0.479752	3	GBCs at G2/M
AGACCCGAGTCATCGT-1_1	anti-human-Hashtag-5	AD2	-5.0359	1.44356	1	Fibroblast/Stromal cells
AGACCCGCAACCCGCA-1_1	anti-human-Hashtag-5	AD2	-2.779	-3.66427	4	Myofibroblasts
AGACCCGGTATAGCTC-1_1	anti-human-Hashtag-5	AD2	-5.51173	1.85804	1	Fibroblast/Stromal cells
AGACCCGGTCGAGTGA-1_1	anti-human-Hashtag-5	AD2	-3.55393	-1.12599	1	Fibroblast/Stromal cells
AGACCCGGTGTATTCG-1_1	anti-human-Hashtag-5	AD2	6.35728	-0.893897	3	GBCs at G2/M
AGACCCGGTTTCTATC-1_1	anti-human-Hashtag-5	AD2	2.9294	3.0284	2	GBCs at S-G2/M
AGACCCGTCATTCCTA-1_1	anti-human-Hashtag-5	AD2	4.5974	3.89145	2	GBCs at S-G2/M
AGACTCAAGCACTCCG-1_1	anti-human-Hashtag-5	AD2	2.6545	-1.98563	0	GBCs at G1/G0 and G1/S
AGACTCAAGCGTATAA-1_1	anti-human-Hashtag-5	AD2	0.0838393	1.53158	0	GBCs at G1/G0 and G1/S
AGACTCAAGGTAGGCT-1_1	anti-human-Hashtag-5	AD2	5.1609	1.50726	2	GBCs at S-G2/M
AGACTCAAGGTCCGAA-1_1	anti-human-Hashtag-5	AD2	5.5963	3.47039	2	GBCs at S-G2/M
AGACTCACAAACCATC-1_1	anti-human-Hashtag-5	AD2	5.45409	-3.06669	3	GBCs at G2/M
AGACTCACAAAGGCAC-1_1	anti-human-Hashtag-5	AD2	-3.55222	-0.828758	1	Fibroblast/Stromal cells
AGACTCACAACGTTAC-1_1	anti-human-Hashtag-5	AD2	-4.39764	-1.57108	1	Fibroblast/Stromal cells
AGACTCACAGAACTAA-1_1	anti-human-Hashtag-5	AD2	6.03615	-3.03247	3	GBCs at G2/M
AGACTCACATACACCA-1_1	anti-human-Hashtag-5	AD2	-6.48017	-1.70396	1	Fibroblast/Stromal cells
AGACTCACATATGCGT-1_1	anti-human-Hashtag-5	AD2	-3.93812	0.703195	1	Fibroblast/Stromal cells
AGACTCACATCGTGCG-1_1	anti-human-Hashtag-5	AD2	-7.01721	-2.55277	1	Fibroblast/Stromal cells
AGACTCAGTCGTTGGC-1_1	anti-human-Hashtag-5	AD2	0.957665	1.04426	0	GBCs at G1/G0 and G1/S
AGAGAATAGAGCCATG-1_1	anti-human-Hashtag-5	AD2	-3.55453	1.4785	1	Fibroblast/Stromal cells
AGAGAATAGGCCTTGC-1_1	anti-human-Hashtag-5	AD2	-2.74975	2.02889	1	Fibroblast/Stromal cells
AGAGAATAGGTGCCAA-1_1	anti-human-Hashtag-5	AD2	5.93319	-1.42617	3	GBCs at G2/M
AGAGAATCAAGTGATA-1_1	anti-human-Hashtag-5	AD2	-3.33486	-1.4469	1	Fibroblast/Stromal cells
AGAGAATGTCGCTTGG-1_1	anti-human-Hashtag-5	AD2	7.2779	-0.766261	3	GBCs at G2/M
AGAGAATTCGCACGAC-1_1	anti-human-Hashtag-5	AD2	5.99434	-0.160695	3	GBCs at G2/M
AGAGAGCAGGCTAAAT-1_1	anti-human-Hashtag-5	AD2	-2.57692	-0.414605	1	Fibroblast/Stromal cells
AGAGAGCCAATCACGT-1_1	anti-human-Hashtag-5	AD2	-1.99523	-1.81817	0	GBCs at G1/G0 and G1/S
AGAGAGCCAGCTAACT-1_1	anti-human-Hashtag-5	AD2	6.06739	-0.425708	3	GBCs at G2/M
AGAGAGCCAGGTAGTG-1_1	anti-human-Hashtag-5	AD2	0.56955	0.909396	0	GBCs at G1/G0 and G1/S
AGAGAGCCATCGATGT-1_1	anti-human-Hashtag-5	AD2	-0.409108	2.43924	0	GBCs at G1/G0 and G1/S
AGAGAGCGTGGACCTC-1_1	anti-human-Hashtag-5	AD2	5.91553	-2.50476	3	GBCs at G2/M
AGAGAGCGTGGTCCGT-1_1	anti-human-Hashtag-5	AD2	2.0036	-2.17435	0	GBCs at G1/G0 and G1/S
AGAGAGCGTTAATCGC-1_1	anti-human-Hashtag-5	AD2	-6.54637	-2.08855	1	Fibroblast/Stromal cells
AGAGAGCTCCAGTGTA-1_1	anti-human-Hashtag-5	AD2	7.27815	-0.201526	3	GBCs at G2/M
AGAGAGCTCCATTCGC-1_1	anti-human-Hashtag-5	AD2	-2.32915	0.117537	1	Fibroblast/Stromal cells
AGAGAGCTCGCGTGCA-1_1	anti-human-Hashtag-5	AD2	2.76034	1.62228	2	GBCs at S-G2/M
AGAGAGCTCTTCTGTA-1_1	anti-human-Hashtag-5	AD2	0.99299	2.18573	0	GBCs at G1/G0 and G1/S
AGAGCAGAGACATGCG-1_1	anti-human-Hashtag-5	AD2	-7.61996	-1.55356	1	Fibroblast/Stromal cells
AGAGCAGCATGAAGGC-1_1	anti-human-Hashtag-5	AD2	2.55803	-3.07222	0	GBCs at G1/G0 and G1/S
AGAGCAGGTAATTAGG-1_1	anti-human-Hashtag-5	AD2	-0.307508	3.46026	0	GBCs at G1/G0 and G1/S
AGAGCAGGTATGAGGC-1_1	anti-human-Hashtag-5	AD2	-7.00028	-2.64042	0	GBCs at G1/G0 and G1/S
AGAGCAGTCATTGAGC-1_1	anti-human-Hashtag-5	AD2	-1.86318	-4.87185	4	Myofibroblasts
AGAGCCCAGCTTTGTG-1_1	anti-human-Hashtag-5	AD2	-5.59777	0.211959	1	Fibroblast/Stromal cells
AGAGCCCAGGAGTATT-1_1	anti-human-Hashtag-5	AD2	1.04077	-2.2428	0	GBCs at G1/G0 and G1/S
AGAGCCCAGGCCTGAA-1_1	anti-human-Hashtag-5	AD2	1.19581	3.40797	2	GBCs at S-G2/M
AGAGCCCAGGTAAGAG-1_1	anti-human-Hashtag-5	AD2	4.54033	2.90333	2	GBCs at S-G2/M
AGAGCCCAGTAACCGG-1_1	anti-human-Hashtag-5	AD2	2.74134	3.59947	2	GBCs at S-G2/M
AGAGCCCAGTAGATCA-1_1	anti-human-Hashtag-5	AD2	-3.1542	0.354964	1	Fibroblast/Stromal cells
AGAGCCCAGTCCGCCA-1_1	anti-human-Hashtag-5	AD2	-4.72656	1.2744	1	Fibroblast/Stromal cells
AGAGCCCAGTGGTTGG-1_1	anti-human-Hashtag-5	AD2	1.81194	-3.13522	0	GBCs at G1/G0 and G1/S
AGAGCCCCAATGAAAC-1_1	anti-human-Hashtag-5	AD2	1.33985	2.50057	2	GBCs at S-G2/M
AGAGCCCGTGGGCTTC-1_1	anti-human-Hashtag-5	AD2	-1.40248	-0.742771	0	GBCs at G1/G0 and G1/S
AGAGCCCGTGTCTCCT-1_1	anti-human-Hashtag-5	AD2	-5.84185	-0.149283	1	Fibroblast/Stromal cells
AGAGCCCGTTGCTCAA-1_1	anti-human-Hashtag-5	AD2	-4.37778	-2.19064	5	Fibroblast/Stromal cells
AGAGCCCTCTACAGGT-1_1	anti-human-Hashtag-5	AD2	-1.6688	-1.61929	0	GBCs at G1/G0 and G1/S
AGAGCCCTCTGCAGCG-1_1	anti-human-Hashtag-5	AD2	3.82607	3.0524	2	GBCs at S-G2/M
AGATAGAAGACAGCGT-1_1	anti-human-Hashtag-5	AD2	-6.0783	-1.7966	1	Fibroblast/Stromal cells
AGATAGAAGCAAGTGC-1_1	anti-human-Hashtag-5	AD2	0.362895	-1.65315	0	GBCs at G1/G0 and G1/S
AGATAGAAGCAATAAC-1_1	anti-human-Hashtag-5	AD2	-6.0972	-1.31615	1	Fibroblast/Stromal cells
AGATAGACAATGCAGG-1_1	anti-human-Hashtag-5	AD2	5.02498	3.92235	2	GBCs at S-G2/M
AGATAGACACTCTAGA-1_1	anti-human-Hashtag-5	AD2	3.78347	3.72452	2	GBCs at S-G2/M
AGATAGAGTCGAAGCA-1_1	anti-human-Hashtag-5	AD2	2.65998	2.29486	2	GBCs at S-G2/M
AGATAGATCCTACTGC-1_1	anti-human-Hashtag-5	AD2	2.50769	3.65713	2	GBCs at S-G2/M
AGATAGATCGCTAATG-1_1	anti-human-Hashtag-5	AD2	-2.01334	-4.46793	4	Myofibroblasts
AGATCCACAGCTGCCA-1_1	anti-human-Hashtag-5	AD2	0.662578	0.29809	0	GBCs at G1/G0 and G1/S
AGATCCAGTAGCTTGT-1_1	anti-human-Hashtag-5	AD2	-1.70237	1.75975	0	GBCs at G1/G0 and G1/S
AGATCCAGTGATATAG-1_1	anti-human-Hashtag-5	AD2	6.38681	-0.504648	3	GBCs at G2/M
AGATCCATCGCTGTCT-1_1	anti-human-Hashtag-5	AD2	0.412057	-0.0416071	0	GBCs at G1/G0 and G1/S
AGATCCATCTCCCATG-1_1	anti-human-Hashtag-5	AD2	0.944698	2.47807	0	GBCs at G1/G0 and G1/S
AGATCGTAGGCTAACG-1_1	anti-human-Hashtag-5	AD2	-1.10256	2.94243	0	GBCs at G1/G0 and G1/S
AGATCGTCATGACACT-1_1	anti-human-Hashtag-5	AD2	-6.20768	-0.210825	1	Fibroblast/Stromal cells
AGATCGTCATGCCGCA-1_1	anti-human-Hashtag-5	AD2	6.02258	1.30394	2	GBCs at S-G2/M
AGATCGTGTGACTGAG-1_1	anti-human-Hashtag-5	AD2	-4.83905	1.26006	1	Fibroblast/Stromal cells
AGATCGTTCATAGGCT-1_1	anti-human-Hashtag-5	AD2	-5.46822	-1.44	1	Fibroblast/Stromal cells
AGATCGTTCCCTCTAG-1_1	anti-human-Hashtag-5	AD2	7.19159	-1.91163	3	GBCs at G2/M
AGATCGTTCTACTGAG-1_1	anti-human-Hashtag-5	AD2	-5.02318	-0.757498	1	Fibroblast/Stromal cells
AGATCGTTCTGGACTA-1_1	anti-human-Hashtag-5	AD2	3.69008	3.63804	2	GBCs at S-G2/M
AGATGAAAGGTTCATC-1_1	anti-human-Hashtag-5	AD2	-1.38158	1.57867	0	GBCs at G1/G0 and G1/S
AGATGAACAGACACCC-1_1	anti-human-Hashtag-5	AD2	-2.31219	2.26149	1	Fibroblast/Stromal cells
AGATGAACAGACGGAT-1_1	anti-human-Hashtag-5	AD2	1.78841	1.3298	2	GBCs at S-G2/M
AGATGAACAGGTAGTG-1_1	anti-human-Hashtag-5	AD2	2.78053	1.81276	2	GBCs at S-G2/M
AGATGAACATGGTGGA-1_1	anti-human-Hashtag-5	AD2	6.6311	-0.0607489	3	GBCs at G2/M
AGATGAAGTAGCTGAG-1_1	anti-human-Hashtag-5	AD2	6.3996	-0.265849	3	GBCs at G2/M
AGATGAATCACATACG-1_1	anti-human-Hashtag-5	AD2	-2.46879	-1.61933	0	GBCs at G1/G0 and G1/S
AGATGAATCGCTTGAA-1_1	anti-human-Hashtag-5	AD2	5.22434	2.73704	2	GBCs at S-G2/M
AGATGCTCACGAGAAC-1_1	anti-human-Hashtag-5	AD2	7.48893	0.0458247	3	GBCs at G2/M
AGATGCTCATGTAACC-1_1	anti-human-Hashtag-5	AD2	6.37853	-0.197812	3	GBCs at G2/M
AGATGCTCATGTGTCA-1_1	anti-human-Hashtag-5	AD2	-6.78001	-1.78343	1	Fibroblast/Stromal cells
AGATGCTGTAGGCAAC-1_1	anti-human-Hashtag-5	AD2	-5.0372	1.36493	1	Fibroblast/Stromal cells
AGATGCTGTCGAAACG-1_1	anti-human-Hashtag-5	AD2	-0.172816	3.2948	0	GBCs at G1/G0 and G1/S
AGATGCTGTGCATTAC-1_1	anti-human-Hashtag-5	AD2	-1.23126	2.73317	0	GBCs at G1/G0 and G1/S
AGATGCTGTGGAAATT-1_1	anti-human-Hashtag-5	AD2	5.85422	-2.79463	3	GBCs at G2/M
AGATGCTGTTAGGGTG-1_1	anti-human-Hashtag-5	AD2	-4.63831	0.682455	1	Fibroblast/Stromal cells
AGATGCTTCATGAAAG-1_1	anti-human-Hashtag-5	AD2	5.02915	-1.85402	3	GBCs at G2/M
AGCATCAAGAGCCGTA-1_1	anti-human-Hashtag-5	AD2	3.50776	2.42611	2	GBCs at S-G2/M
AGCATCAAGATAGTGT-1_1	anti-human-Hashtag-5	AD2	6.28319	-0.179579	3	GBCs at G2/M
AGCATCAAGCGTTCAT-1_1	anti-human-Hashtag-5	AD2	6.43436	-2.22655	3	GBCs at G2/M
AGCATCAAGCTACTAC-1_1	anti-human-Hashtag-5	AD2	-1.86221	-0.899915	0	GBCs at G1/G0 and G1/S
AGCATCAAGGTAAAGG-1_1	anti-human-Hashtag-5	AD2	4.84051	-2.59475	3	GBCs at G2/M
AGCATCAAGGTTTACC-1_1	anti-human-Hashtag-5	AD2	1.71908	1.24663	0	GBCs at G1/G0 and G1/S
AGCATCACAACGACAG-1_1	anti-human-Hashtag-5	AD2	1.53631	-2.31837	0	GBCs at G1/G0 and G1/S
AGCATCACAGCGTATT-1_1	anti-human-Hashtag-5	AD2	0.157852	-1.37065	0	GBCs at G1/G0 and G1/S
AGCATCACATGTGTCA-1_1	anti-human-Hashtag-5	AD2	1.102	1.22972	0	GBCs at G1/G0 and G1/S
AGCATCAGTACCATAC-1_1	anti-human-Hashtag-5	AD2	3.74245	-2.39739	0	GBCs at G1/G0 and G1/S
AGCATCATCTCGGTCT-1_1	anti-human-Hashtag-5	AD2	-3.76653	-5.63683	5	Fibroblast/Stromal cells
AGCCAATAGAGGCGGA-1_1	anti-human-Hashtag-5	AD2	-2.40991	0.201302	1	Fibroblast/Stromal cells
AGCCAATAGGCCTAAG-1_1	anti-human-Hashtag-5	AD2	-6.80276	-1.19644	1	Fibroblast/Stromal cells
AGCCAATAGTGCCAGA-1_1	anti-human-Hashtag-5	AD2	-3.24976	-4.06002	4	Myofibroblasts
AGCCAATAGTTGCGAG-1_1	anti-human-Hashtag-5	AD2	4.85376	3.71901	2	GBCs at S-G2/M
AGCCAATAGTTGGACG-1_1	anti-human-Hashtag-5	AD2	0.236073	-1.53882	0	GBCs at G1/G0 and G1/S
AGCCAATCACGGGTAA-1_1	anti-human-Hashtag-5	AD2	4.30979	-3.17424	0	GBCs at G1/G0 and G1/S
AGCCAATCACTGCGAC-1_1	anti-human-Hashtag-5	AD2	3.93892	4.11959	2	GBCs at S-G2/M
AGCCAATGTCCCGTGA-1_1	anti-human-Hashtag-5	AD2	3.8463	2.0178	2	GBCs at S-G2/M
AGCCAATGTCTACACA-1_1	anti-human-Hashtag-5	AD2	2.12249	-0.191937	0	GBCs at G1/G0 and G1/S
AGCCAATGTCTTACAG-1_1	anti-human-Hashtag-5	AD2	-5.35682	-4.58706	5	Fibroblast/Stromal cells
AGCCAATGTGCCTTCT-1_1	anti-human-Hashtag-5	AD2	5.273	-2.1938	3	GBCs at G2/M
AGCCAATGTTCCACGG-1_1	anti-human-Hashtag-5	AD2	7.18016	-1.94424	3	GBCs at G2/M
AGCCACGGTTCAGCTA-1_1	anti-human-Hashtag-5	AD2	-0.258325	-1.01222	0	GBCs at G1/G0 and G1/S
AGCCACGTCAGTAGGG-1_1	anti-human-Hashtag-5	AD2	-0.353251	2.5414	0	GBCs at G1/G0 and G1/S
AGCCACGTCAGTGTGT-1_1	anti-human-Hashtag-5	AD2	4.53486	2.66963	2	GBCs at S-G2/M
AGCCAGCAGCACGATG-1_1	anti-human-Hashtag-5	AD2	-7.80481	-2.96688	1	Fibroblast/Stromal cells
AGCCAGCAGCCGCTTG-1_1	anti-human-Hashtag-5	AD2	-0.823387	2.10789	0	GBCs at G1/G0 and G1/S
AGCCAGCAGTCTGCAT-1_1	anti-human-Hashtag-5	AD2	-2.17284	1.79578	0	GBCs at G1/G0 and G1/S
AGCCAGCCAGCGAGTA-1_1	anti-human-Hashtag-5	AD2	6.72388	0.117925	3	GBCs at G2/M
AGCCAGCCAGGTTCCG-1_1	anti-human-Hashtag-5	AD2	5.74766	3.31501	2	GBCs at S-G2/M
AGCCAGCTCACCTACC-1_1	anti-human-Hashtag-5	AD2	-2.15471	-2.00795	0	GBCs at G1/G0 and G1/S
AGCGATTAGACTCGAG-1_1	anti-human-Hashtag-5	AD2	-0.980445	-2.68159	0	GBCs at G1/G0 and G1/S
AGCGATTAGCCTCGTG-1_1	anti-human-Hashtag-5	AD2	2.79133	1.71596	2	GBCs at S-G2/M
AGCGATTAGGTTTGAA-1_1	anti-human-Hashtag-5	AD2	1.81767	-2.55713	0	GBCs at G1/G0 and G1/S
AGCGATTGTACGTGAG-1_1	anti-human-Hashtag-5	AD2	4.81975	1.07494	2	GBCs at S-G2/M
AGCGATTGTCATTCCC-1_1	anti-human-Hashtag-5	AD2	0.613424	0.505454	0	GBCs at G1/G0 and G1/S
AGCGATTGTCCCGCAA-1_1	anti-human-Hashtag-5	AD2	0.408292	2.56024	0	GBCs at G1/G0 and G1/S
AGCGATTGTGGTACAG-1_1	anti-human-Hashtag-5	AD2	3.43772	2.07353	2	GBCs at S-G2/M
AGCGATTGTGTTCAGT-1_1	anti-human-Hashtag-5	AD2	5.45667	2.06363	2	GBCs at S-G2/M
AGCGATTTCAGCAGAG-1_1	anti-human-Hashtag-5	AD2	3.73497	-3.20206	0	GBCs at G1/G0 and G1/S
AGCGATTTCCGATCTC-1_1	anti-human-Hashtag-5	AD2	1.3252	-1.58223	0	GBCs at G1/G0 and G1/S
AGCGATTTCGCTATTT-1_1	anti-human-Hashtag-5	AD2	1.45186	0.630317	0	GBCs at G1/G0 and G1/S
AGCGATTTCTGAGTCA-1_1	anti-human-Hashtag-5	AD2	-3.43155	1.42865	1	Fibroblast/Stromal cells
AGCGCCAAGAAGTCTA-1_1	anti-human-Hashtag-5	AD2	1.95189	3.01065	2	GBCs at S-G2/M
AGCGCCAAGACGCCCT-1_1	anti-human-Hashtag-5	AD2	3.85817	-2.63434	0	GBCs at G1/G0 and G1/S
AGCGCCACACTATCGA-1_1	anti-human-Hashtag-5	AD2	6.04279	1.22388	2	GBCs at S-G2/M
AGCGCCAGTAATGCGG-1_1	anti-human-Hashtag-5	AD2	5.06291	3.04233	2	GBCs at S-G2/M
AGCGCCAGTCAGACGA-1_1	anti-human-Hashtag-5	AD2	2.91983	3.01105	2	GBCs at S-G2/M
AGCGCCAGTGCCCAGT-1_1	anti-human-Hashtag-5	AD2	-0.422442	2.57191	0	GBCs at G1/G0 and G1/S
AGCGCCATCATAGGCT-1_1	anti-human-Hashtag-5	AD2	-2.43887	0.193643	1	Fibroblast/Stromal cells
AGCGCCATCATGACAC-1_1	anti-human-Hashtag-5	AD2	-4.53712	0.1099	1	Fibroblast/Stromal cells
AGCGCTGAGTCCTGCG-1_1	anti-human-Hashtag-5	AD2	7.6358	-0.512941	3	GBCs at G2/M
AGCGCTGCAAAGGGTC-1_1	anti-human-Hashtag-5	AD2	-3.78854	1.32965	1	Fibroblast/Stromal cells
AGCGCTGCACTTGTGA-1_1	anti-human-Hashtag-5	AD2	3.47241	-3.25885	0	GBCs at G1/G0 and G1/S
AGCGCTGCAGTAGATA-1_1	anti-human-Hashtag-5	AD2	2.01426	-1.13629	0	GBCs at G1/G0 and G1/S
AGCGCTGCATGTTTGG-1_1	anti-human-Hashtag-5	AD2	7.54235	-0.231695	3	GBCs at G2/M
AGCGCTGGTACTTGTG-1_1	anti-human-Hashtag-5	AD2	-4.97125	2.29648	1	Fibroblast/Stromal cells
AGCGCTGGTATTTCTC-1_1	anti-human-Hashtag-5	AD2	-2.12183	-1.24396	0	GBCs at G1/G0 and G1/S
AGCGCTGGTCAAGCGA-1_1	anti-human-Hashtag-5	AD2	3.88735	3.8571	2	GBCs at S-G2/M
AGCGCTGGTCCGGACT-1_1	anti-human-Hashtag-5	AD2	-0.457234	1.77908	0	GBCs at G1/G0 and G1/S
AGCGCTGTCACTCGAA-1_1	anti-human-Hashtag-5	AD2	5.74898	0.425783	3	GBCs at G2/M
AGCGCTGTCTCACTCG-1_1	anti-human-Hashtag-5	AD2	2.62755	-3.42394	0	GBCs at G1/G0 and G1/S
AGCGCTGTCTGAACGT-1_1	anti-human-Hashtag-5	AD2	3.25904	3.26638	2	GBCs at S-G2/M
AGCGTATAGAAGGTAG-1_1	anti-human-Hashtag-5	AD2	2.07843	2.30317	2	GBCs at S-G2/M
AGCGTATAGATAACAC-1_1	anti-human-Hashtag-5	AD2	-6.73668	-1.22138	1	Fibroblast/Stromal cells
AGCGTATAGGACAGCT-1_1	anti-human-Hashtag-5	AD2	-3.34208	-2.9845	4	Myofibroblasts
AGCGTATAGGTCTGGA-1_1	anti-human-Hashtag-5	AD2	-1.61432	0.326211	0	GBCs at G1/G0 and G1/S
AGCGTATCAAGTCGTT-1_1	anti-human-Hashtag-5	AD2	-3.09865	-0.188702	1	Fibroblast/Stromal cells
AGCGTATCAGGTGTTT-1_1	anti-human-Hashtag-5	AD2	-2.75101	1.37665	0	GBCs at G1/G0 and G1/S
AGCGTATCATAACTCG-1_1	anti-human-Hashtag-5	AD2	-0.128657	2.24849	0	GBCs at G1/G0 and G1/S
AGCGTATGTGTCCACG-1_1	anti-human-Hashtag-5	AD2	-0.687144	-1.74299	0	GBCs at G1/G0 and G1/S
AGCGTATTCCCATAAG-1_1	anti-human-Hashtag-5	AD2	-7.06973	-2.37696	1	Fibroblast/Stromal cells
AGCGTATTCTCTATAC-1_1	anti-human-Hashtag-5	AD2	5.47615	-2.09097	3	GBCs at G2/M
AGCTACAAGATCGGTG-1_1	anti-human-Hashtag-5	AD2	-5.48113	-1.62825	1	Fibroblast/Stromal cells
AGCTACACAAGTGCAG-1_1	anti-human-Hashtag-5	AD2	-0.052417	-1.45148	0	GBCs at G1/G0 and G1/S
AGCTACAGTTTGGGAG-1_1	anti-human-Hashtag-5	AD2	-3.72927	1.27419	1	Fibroblast/Stromal cells
AGCTCAAAGGCCTGCT-1_1	anti-human-Hashtag-5	AD2	-1.58151	0.559848	0	GBCs at G1/G0 and G1/S
AGCTCAAAGGGCAAGG-1_1	anti-human-Hashtag-5	AD2	-0.560314	0.200932	0	GBCs at G1/G0 and G1/S
AGCTCAAAGTCTGCGC-1_1	anti-human-Hashtag-5	AD2	-1.51672	3.04944	0	GBCs at G1/G0 and G1/S
AGCTCAACACAAAGCG-1_1	anti-human-Hashtag-5	AD2	3.01431	-3.4061	0	GBCs at G1/G0 and G1/S
AGCTCAACATTCTCTA-1_1	anti-human-Hashtag-5	AD2	5.84016	-2.92063	3	GBCs at G2/M
AGCTCAAGTCTCACAA-1_1	anti-human-Hashtag-5	AD2	6.21272	-1.92094	3	GBCs at G2/M
AGCTCAATCAGCCTCT-1_1	anti-human-Hashtag-5	AD2	0.0904576	1.01323	0	GBCs at G1/G0 and G1/S
AGCTTCCAGAACTGAT-1_1	anti-human-Hashtag-5	AD2	6.23753	-0.797107	3	GBCs at G2/M
AGCTTCCAGTAGAGTT-1_1	anti-human-Hashtag-5	AD2	-2.22306	2.00202	0	GBCs at G1/G0 and G1/S
AGCTTCCCACATACGT-1_1	anti-human-Hashtag-5	AD2	-2.08218	0.0279157	1	Fibroblast/Stromal cells
AGCTTCCCACTGCATA-1_1	anti-human-Hashtag-5	AD2	3.43101	-3.03696	0	GBCs at G1/G0 and G1/S
AGCTTCCCACTTGTCC-1_1	anti-human-Hashtag-5	AD2	3.67027	-2.55385	0	GBCs at G1/G0 and G1/S
AGCTTCCCAGCACAGA-1_1	anti-human-Hashtag-5	AD2	1.79651	-2.62041	0	GBCs at G1/G0 and G1/S
AGCTTCCCAGCGCTTG-1_1	anti-human-Hashtag-5	AD2	5.89692	-0.541179	3	GBCs at G2/M
AGCTTCCCATCCGGTG-1_1	anti-human-Hashtag-5	AD2	7.46869	-1.70906	3	GBCs at G2/M
AGCTTCCGTGCTCCGA-1_1	anti-human-Hashtag-5	AD2	5.16295	-2.51666	3	GBCs at G2/M
AGCTTCCGTGTACAGG-1_1	anti-human-Hashtag-5	AD2	2.16066	0.985954	2	GBCs at S-G2/M
AGCTTCCTCACAAGAA-1_1	anti-human-Hashtag-5	AD2	0.342368	3.07604	0	GBCs at G1/G0 and G1/S
AGCTTCCTCGCGGACT-1_1	anti-human-Hashtag-5	AD2	-0.580264	-1.86743	0	GBCs at G1/G0 and G1/S
AGGAAATAGTAGGATT-1_1	anti-human-Hashtag-5	AD2	-1.23792	-0.929606	0	GBCs at G1/G0 and G1/S
AGGAAATCAACATCGT-1_1	anti-human-Hashtag-5	AD2	-3.39818	1.39325	1	Fibroblast/Stromal cells
AGGAAATCACTGGACC-1_1	anti-human-Hashtag-5	AD2	4.88096	3.91986	2	GBCs at S-G2/M
AGGAAATCATGCGGTC-1_1	anti-human-Hashtag-5	AD2	1.36114	2.76047	0	GBCs at G1/G0 and G1/S
AGGAAATGTCGCTTGG-1_1	anti-human-Hashtag-5	AD2	-4.70561	1.0961	1	Fibroblast/Stromal cells
AGGAAATGTGGTTCTA-1_1	anti-human-Hashtag-5	AD2	0.0316392	3.26507	0	GBCs at G1/G0 and G1/S
AGGAAATTCAGTGTTG-1_1	anti-human-Hashtag-5	AD2	-5.92475	-1.55924	1	Fibroblast/Stromal cells
AGGAAATTCATAGGCT-1_1	anti-human-Hashtag-5	AD2	-4.92789	-1.26712	1	Fibroblast/Stromal cells
AGGAAATTCGTTCAGA-1_1	anti-human-Hashtag-5	AD2	4.20944	2.15248	2	GBCs at S-G2/M
AGGAATAAGGTCATAA-1_1	anti-human-Hashtag-5	AD2	-3.77663	0.966985	1	Fibroblast/Stromal cells
AGGAATAAGTCTCCTC-1_1	anti-human-Hashtag-5	AD2	5.08379	1.17379	2	GBCs at S-G2/M
AGGAATAAGTGATCGG-1_1	anti-human-Hashtag-5	AD2	-4.31431	-0.28247	1	Fibroblast/Stromal cells
AGGAATAAGTTACGAA-1_1	anti-human-Hashtag-5	AD2	-1.03866	-1.99296	0	GBCs at G1/G0 and G1/S
AGGAATACACTACCCT-1_1	anti-human-Hashtag-5	AD2	0.738888	1.40863	0	GBCs at G1/G0 and G1/S
AGGAATACAGGTTTAC-1_1	anti-human-Hashtag-5	AD2	-0.964897	3.0278	0	GBCs at G1/G0 and G1/S
AGGAATAGTGAATATG-1_1	anti-human-Hashtag-5	AD2	0.328733	-1.58951	0	GBCs at G1/G0 and G1/S
AGGAATAGTGACAACG-1_1	anti-human-Hashtag-5	AD2	-2.5116	0.499938	1	Fibroblast/Stromal cells
AGGAATATCCCAGTGG-1_1	anti-human-Hashtag-5	AD2	-0.207911	3.31279	0	GBCs at G1/G0 and G1/S
AGGAATATCGCCGAGT-1_1	anti-human-Hashtag-5	AD2	-2.09869	-1.61787	0	GBCs at G1/G0 and G1/S
AGGACGAAGCTGGCTC-1_1	anti-human-Hashtag-5	AD2	-3.27872	-0.629312	1	Fibroblast/Stromal cells
AGGACGACAAAGTGTA-1_1	anti-human-Hashtag-5	AD2	2.90319	3.20335	2	GBCs at S-G2/M
AGGACGACACAAGCAG-1_1	anti-human-Hashtag-5	AD2	-1.70946	1.82864	0	GBCs at G1/G0 and G1/S
AGGACGACAGCTCTGG-1_1	anti-human-Hashtag-5	AD2	-1.77639	-0.780972	0	GBCs at G1/G0 and G1/S
AGGACGACAGGACATG-1_1	anti-human-Hashtag-5	AD2	4.06747	-3.39763	0	GBCs at G1/G0 and G1/S
AGGACGATCTAGTGAC-1_1	anti-human-Hashtag-5	AD2	-1.09269	-1.54486	0	GBCs at G1/G0 and G1/S
AGGACTTCAACACAAA-1_1	anti-human-Hashtag-5	AD2	-3.68672	1.05669	1	Fibroblast/Stromal cells
AGGACTTCAACTAGAA-1_1	anti-human-Hashtag-5	AD2	-5.2687	-1.74551	1	Fibroblast/Stromal cells
AGGACTTCAAGTTGGG-1_1	anti-human-Hashtag-5	AD2	-5.44971	-1.36584	1	Fibroblast/Stromal cells
AGGACTTCAGAGTCAG-1_1	anti-human-Hashtag-5	AD2	2.10343	2.16134	2	GBCs at S-G2/M
AGGACTTGTGATCATC-1_1	anti-human-Hashtag-5	AD2	5.19973	-2.90347	3	GBCs at G2/M
AGGACTTGTTGAATCC-1_1	anti-human-Hashtag-5	AD2	5.91125	2.89508	2	GBCs at S-G2/M
AGGACTTTCCGTGGGT-1_1	anti-human-Hashtag-5	AD2	-1.38573	-0.918685	0	GBCs at G1/G0 and G1/S
AGGACTTTCCTATGGA-1_1	anti-human-Hashtag-5	AD2	-0.292653	-0.126236	0	GBCs at G1/G0 and G1/S
AGGACTTTCGTAGTCA-1_1	anti-human-Hashtag-5	AD2	0.304553	0.698496	0	GBCs at G1/G0 and G1/S
AGGACTTTCTAACGCA-1_1	anti-human-Hashtag-5	AD2	-3.04409	-1.9242	1	Fibroblast/Stromal cells
AGGAGGTAGTATGAGT-1_1	anti-human-Hashtag-5	AD2	-2.4548	-0.416524	1	Fibroblast/Stromal cells
AGGAGGTAGTTCATCG-1_1	anti-human-Hashtag-5	AD2	0.208308	-0.00633203	0	GBCs at G1/G0 and G1/S
AGGAGGTCAACGCATT-1_1	anti-human-Hashtag-5	AD2	-3.29877	-3.7537	4	Myofibroblasts
AGGAGGTCAGGTCAGA-1_1	anti-human-Hashtag-5	AD2	1.16433	2.27789	0	GBCs at G1/G0 and G1/S
AGGAGGTCAGGTGAGT-1_1	anti-human-Hashtag-5	AD2	-4.72699	-3.12581	5	Fibroblast/Stromal cells
AGGAGGTGTCAGCGTC-1_1	anti-human-Hashtag-5	AD2	0.170745	0.899114	0	GBCs at G1/G0 and G1/S
AGGAGGTTCAAGTCGT-1_1	anti-human-Hashtag-5	AD2	-0.679962	-1.19187	0	GBCs at G1/G0 and G1/S
AGGAGGTTCCGGTAAT-1_1	anti-human-Hashtag-5	AD2	-5.03787	-1.53602	1	Fibroblast/Stromal cells
AGGAGGTTCTTGAACG-1_1	anti-human-Hashtag-5	AD2	3.90311	2.61995	2	GBCs at S-G2/M
AGGATAACAGAATCGG-1_1	anti-human-Hashtag-5	AD2	6.04733	-1.24772	3	GBCs at G2/M
AGGATAACAGTGGGTA-1_1	anti-human-Hashtag-5	AD2	5.72411	-0.564495	3	GBCs at G2/M
AGGATAAGTATTCCTT-1_1	anti-human-Hashtag-5	AD2	0.504213	-0.623414	0	GBCs at G1/G0 and G1/S
AGGATAATCCCGGTAG-1_1	anti-human-Hashtag-5	AD2	5.79469	3.25551	2	GBCs at S-G2/M
AGGATAATCGCACTCT-1_1	anti-human-Hashtag-5	AD2	3.3928	-2.24272	0	GBCs at G1/G0 and G1/S
AGGATCTAGAAACACT-1_1	anti-human-Hashtag-5	AD2	1.23569	0.835581	0	GBCs at G1/G0 and G1/S
AGGATCTAGGTTGGAC-1_1	anti-human-Hashtag-5	AD2	0.167514	-0.847291	0	GBCs at G1/G0 and G1/S
AGGATCTCAAGAGGTC-1_1	anti-human-Hashtag-5	AD2	0.371273	0.852396	0	GBCs at G1/G0 and G1/S
AGGATCTCAGACGATG-1_1	anti-human-Hashtag-5	AD2	5.96091	0.793656	3	GBCs at G2/M
AGGATCTGTCCACAGC-1_1	anti-human-Hashtag-5	AD2	7.39913	-0.0107304	2	GBCs at S-G2/M
AGGATCTTCAACCGAT-1_1	anti-human-Hashtag-5	AD2	5.50177	3.59558	2	GBCs at S-G2/M
AGGATCTTCCACACAA-1_1	anti-human-Hashtag-5	AD2	-4.49069	0.231205	1	Fibroblast/Stromal cells
AGGATCTTCGCTATTT-1_1	anti-human-Hashtag-5	AD2	3.63702	3.18593	2	GBCs at S-G2/M
AGGATCTTCGTGAGAG-1_1	anti-human-Hashtag-5	AD2	1.20146	3.49244	0	GBCs at G1/G0 and G1/S
AGGCATTAGGCCCAAA-1_1	anti-human-Hashtag-5	AD2	2.80229	-1.50045	0	GBCs at G1/G0 and G1/S
AGGCATTCAAGTGGGT-1_1	anti-human-Hashtag-5	AD2	1.6945	0.944776	0	GBCs at G1/G0 and G1/S
AGGCATTCACCTAAAC-1_1	anti-human-Hashtag-5	AD2	5.10695	3.38361	2	GBCs at S-G2/M
AGGCATTCACCTCGTT-1_1	anti-human-Hashtag-5	AD2	-5.36558	1.5354	1	Fibroblast/Stromal cells
AGGCATTCAGCTACAT-1_1	anti-human-Hashtag-5	AD2	5.24631	3.34733	2	GBCs at S-G2/M
AGGCATTCATAACTCG-1_1	anti-human-Hashtag-5	AD2	2.44837	-3.60079	0	GBCs at G1/G0 and G1/S
AGGCATTGTAGGGAGG-1_1	anti-human-Hashtag-5	AD2	3.06035	1.05111	2	GBCs at S-G2/M
AGGCATTGTTCTCTCG-1_1	anti-human-Hashtag-5	AD2	1.79188	0.527536	0	GBCs at G1/G0 and G1/S
AGGCATTTCAAGTAAG-1_1	anti-human-Hashtag-5	AD2	2.91972	3.27117	2	GBCs at S-G2/M
AGGCATTTCCAACCAA-1_1	anti-human-Hashtag-5	AD2	-1.94514	2.38784	1	Fibroblast/Stromal cells
AGGCATTTCCGACGGT-1_1	anti-human-Hashtag-5	AD2	-3.54445	1.41183	1	Fibroblast/Stromal cells
AGGCATTTCGACCAAT-1_1	anti-human-Hashtag-5	AD2	-0.83771	3.31559	0	GBCs at G1/G0 and G1/S
AGGCATTTCGCTCTCA-1_1	anti-human-Hashtag-5	AD2	7.55228	-1.62686	3	GBCs at G2/M
AGGCCACAGTCGAATA-1_1	anti-human-Hashtag-5	AD2	5.46837	1.51789	2	GBCs at S-G2/M
AGGCCACGTCCGAAGA-1_1	anti-human-Hashtag-5	AD2	5.67281	3.44147	2	GBCs at S-G2/M
AGGCCACGTTGTGTTG-1_1	anti-human-Hashtag-5	AD2	3.01629	1.79125	2	GBCs at S-G2/M
AGGCCACTCTGTACAG-1_1	anti-human-Hashtag-5	AD2	4.6337	2.07562	2	GBCs at S-G2/M
AGGCTGCAGATTAGTG-1_1	anti-human-Hashtag-5	AD2	2.75959	2.93728	2	GBCs at S-G2/M
AGGCTGCAGGGCCAAT-1_1	anti-human-Hashtag-5	AD2	0.799745	-0.198561	0	GBCs at G1/G0 and G1/S
AGGCTGCAGTAAATGC-1_1	anti-human-Hashtag-5	AD2	-2.86448	1.47991	1	Fibroblast/Stromal cells
AGGCTGCGTAAGCAAT-1_1	anti-human-Hashtag-5	AD2	2.72489	3.8792	0	GBCs at G1/G0 and G1/S
AGGCTGCGTCAGCGTC-1_1	anti-human-Hashtag-5	AD2	0.938704	0.776459	0	GBCs at G1/G0 and G1/S
AGGCTGCGTCGCACGT-1_1	anti-human-Hashtag-5	AD2	-7.16819	-2.36758	1	Fibroblast/Stromal cells
AGGCTGCGTTGCGAAG-1_1	anti-human-Hashtag-5	AD2	6.59622	-0.201712	3	GBCs at G2/M
AGGCTGCTCATCCTGC-1_1	anti-human-Hashtag-5	AD2	3.35023	3.02142	2	GBCs at S-G2/M
AGGCTGCTCATTGCGA-1_1	anti-human-Hashtag-5	AD2	1.49906	2.03094	0	GBCs at G1/G0 and G1/S
AGGCTGCTCCCAAGCG-1_1	anti-human-Hashtag-5	AD2	-2.3549	-0.945893	1	Fibroblast/Stromal cells
AGGCTGCTCTGCATGA-1_1	anti-human-Hashtag-5	AD2	2.44107	3.28356	2	GBCs at S-G2/M
AGGGAGTAGAGCAGAA-1_1	anti-human-Hashtag-5	AD2	3.33468	-3.35993	0	GBCs at G1/G0 and G1/S
AGGGAGTAGCAACCAG-1_1	anti-human-Hashtag-5	AD2	-5.86891	-0.320357	1	Fibroblast/Stromal cells
AGGGAGTAGCTGACAG-1_1	anti-human-Hashtag-5	AD2	-0.984976	2.19762	0	GBCs at G1/G0 and G1/S
AGGGAGTAGGTCGTAG-1_1	anti-human-Hashtag-5	AD2	0.441041	3.22616	0	GBCs at G1/G0 and G1/S
AGGGAGTAGTGATGGC-1_1	anti-human-Hashtag-5	AD2	-4.9022	-5.16884	5	Fibroblast/Stromal cells
AGGGAGTGTGACCTGC-1_1	anti-human-Hashtag-5	AD2	-3.61238	2.42509	1	Fibroblast/Stromal cells
AGGGAGTGTTGGCCGT-1_1	anti-human-Hashtag-5	AD2	0.61811	-3.09466	0	GBCs at G1/G0 and G1/S
AGGGAGTTCTGCACCT-1_1	anti-human-Hashtag-5	AD2	-1.37198	2.31884	0	GBCs at G1/G0 and G1/S
AGGGCCTCAAGTTTGC-1_1	anti-human-Hashtag-5	AD2	7.03911	-1.18521	3	GBCs at G2/M
AGGGCCTTCATTATCC-1_1	anti-human-Hashtag-5	AD2	-2.94064	-2.11554	0	GBCs at G1/G0 and G1/S
AGGGCCTTCCGTGACG-1_1	anti-human-Hashtag-5	AD2	-6.59391	0.0185233	1	Fibroblast/Stromal cells
AGGGCCTTCGTGCAGC-1_1	anti-human-Hashtag-5	AD2	0.145885	0.681737	0	GBCs at G1/G0 and G1/S
AGGGCTCAGCAATTAG-1_1	anti-human-Hashtag-5	AD2	0.15445	-0.847016	0	GBCs at G1/G0 and G1/S
AGGGCTCAGCATCAAA-1_1	anti-human-Hashtag-5	AD2	-0.643118	2.72626	0	GBCs at G1/G0 and G1/S
AGGGCTCAGCCGCACT-1_1	anti-human-Hashtag-5	AD2	6.26989	-0.224539	3	GBCs at G2/M
AGGGCTCAGGGCCCTT-1_1	anti-human-Hashtag-5	AD2	-5.80318	-0.954675	1	Fibroblast/Stromal cells
AGGGCTCAGGGTACAC-1_1	anti-human-Hashtag-5	AD2	0.338897	0.806537	0	GBCs at G1/G0 and G1/S
AGGGCTCAGTTGTACC-1_1	anti-human-Hashtag-5	AD2	6.96872	0.435142	3	GBCs at G2/M
AGGGCTCAGTTTCGGT-1_1	anti-human-Hashtag-5	AD2	-1.26867	2.86233	0	GBCs at G1/G0 and G1/S
AGGGCTCCAATAGTCC-1_1	anti-human-Hashtag-5	AD2	7.25932	-0.761906	3	GBCs at G2/M
AGGGCTCCAGACAAGC-1_1	anti-human-Hashtag-5	AD2	5.01806	2.8967	2	GBCs at S-G2/M
AGGGCTCTCAAGCGTT-1_1	anti-human-Hashtag-5	AD2	-1.04626	-1.82251	0	GBCs at G1/G0 and G1/S
AGGGCTCTCCGTCCTA-1_1	anti-human-Hashtag-5	AD2	0.0662508	3.53939	0	GBCs at G1/G0 and G1/S
AGGGCTCTCGCATTAG-1_1	anti-human-Hashtag-5	AD2	2.76257	2.88776	2	GBCs at S-G2/M
AGGGCTCTCGCCGTGA-1_1	anti-human-Hashtag-5	AD2	-2.33417	1.09858	1	Fibroblast/Stromal cells
AGGGTCCAGCAAATGT-1_1	anti-human-Hashtag-5	AD2	0.7731	1.75374	0	GBCs at G1/G0 and G1/S
AGGGTCCCAACTGCCG-1_1	anti-human-Hashtag-5	AD2	-4.92277	-0.949978	1	Fibroblast/Stromal cells
AGGGTCCCACATGGTT-1_1	anti-human-Hashtag-5	AD2	1.37866	-0.152706	0	GBCs at G1/G0 and G1/S
AGGGTCCCATGGGATG-1_1	anti-human-Hashtag-5	AD2	-2.79996	1.65802	1	Fibroblast/Stromal cells
AGGGTCCGTCTTGTCC-1_1	anti-human-Hashtag-5	AD2	-4.21043	0.704925	1	Fibroblast/Stromal cells
AGGGTCCGTGTCTAAC-1_1	anti-human-Hashtag-5	AD2	-0.89485	-1.20523	0	GBCs at G1/G0 and G1/S
AGGGTCCGTTCGGGTC-1_1	anti-human-Hashtag-5	AD2	0.276237	-1.22856	0	GBCs at G1/G0 and G1/S
AGGGTGAAGATGTTCC-1_1	anti-human-Hashtag-5	AD2	5.11053	-2.09727	3	GBCs at G2/M
AGGGTGAAGCGAGGAG-1_1	anti-human-Hashtag-5	AD2	0.846734	-1.99153	0	GBCs at G1/G0 and G1/S
AGGGTGAAGTTCCTGA-1_1	anti-human-Hashtag-5	AD2	-6.55438	-0.809362	1	Fibroblast/Stromal cells
AGGGTGAGTCGCATGC-1_1	anti-human-Hashtag-5	AD2	-7.09887	-0.610859	1	Fibroblast/Stromal cells
AGGGTGAGTCTCGGAC-1_1	anti-human-Hashtag-5	AD2	-1.54085	-0.364039	0	GBCs at G1/G0 and G1/S
AGGGTGATCATTACTC-1_1	anti-human-Hashtag-5	AD2	5.85766	2.99176	2	GBCs at S-G2/M
AGGGTGATCCGTAGGC-1_1	anti-human-Hashtag-5	AD2	-2.05851	-4.75181	4	Myofibroblasts
AGGGTGATCCGTTGGG-1_1	anti-human-Hashtag-5	AD2	-1.45424	-0.904229	0	GBCs at G1/G0 and G1/S
AGGGTTTAGCACCTGC-1_1	anti-human-Hashtag-5	AD2	-5.58031	-0.855059	1	Fibroblast/Stromal cells
AGGGTTTAGCAGGGAG-1_1	anti-human-Hashtag-5	AD2	3.02477	-3.35492	0	GBCs at G1/G0 and G1/S
AGGGTTTAGCGCCCAT-1_1	anti-human-Hashtag-5	AD2	3.31938	2.81783	2	GBCs at S-G2/M
AGGGTTTAGTATGAGT-1_1	anti-human-Hashtag-5	AD2	0.605477	2.963	0	GBCs at G1/G0 and G1/S
AGGGTTTAGTCATACC-1_1	anti-human-Hashtag-5	AD2	-7.20178	-1.20816	1	Fibroblast/Stromal cells
AGGGTTTCAAACTAAG-1_1	anti-human-Hashtag-5	AD2	-3.40753	1.26125	1	Fibroblast/Stromal cells
AGGGTTTCAATAGTCC-1_1	anti-human-Hashtag-5	AD2	1.18427	2.30069	0	GBCs at G1/G0 and G1/S
AGGGTTTCAGGTGGAT-1_1	anti-human-Hashtag-5	AD2	3.81029	-3.59266	0	GBCs at G1/G0 and G1/S
AGGGTTTCATCGGAAG-1_1	anti-human-Hashtag-5	AD2	-5.43298	-0.438925	1	Fibroblast/Stromal cells
AGGGTTTGTATCATGC-1_1	anti-human-Hashtag-5	AD2	0.447537	-1.46281	0	GBCs at G1/G0 and G1/S
AGGGTTTGTGAGGAAA-1_1	anti-human-Hashtag-5	AD2	0.911731	0.958021	0	GBCs at G1/G0 and G1/S
AGGTAGGAGAACTGAT-1_1	anti-human-Hashtag-5	AD2	-5.05961	1.55407	1	Fibroblast/Stromal cells
AGGTAGGAGAGGTCGT-1_1	anti-human-Hashtag-5	AD2	-1.18191	2.50431	0	GBCs at G1/G0 and G1/S
AGGTAGGAGGCAGGTT-1_1	anti-human-Hashtag-5	AD2	4.09549	2.06898	2	GBCs at S-G2/M
AGGTAGGAGTCATCGT-1_1	anti-human-Hashtag-5	AD2	0.283158	-1.59751	0	GBCs at G1/G0 and G1/S
AGGTAGGCAGCATACT-1_1	anti-human-Hashtag-5	AD2	-5.49757	-3.87627	5	Fibroblast/Stromal cells
AGGTAGGGTGTATTCG-1_1	anti-human-Hashtag-5	AD2	-3.74153	-5.76187	5	Fibroblast/Stromal cells
AGGTAGGGTGTCCTAA-1_1	anti-human-Hashtag-5	AD2	6.37223	-0.938973	3	GBCs at G2/M
AGGTAGGTCGCCGATG-1_1	anti-human-Hashtag-5	AD2	0.821878	1.21588	0	GBCs at G1/G0 and G1/S
AGGTAGGTCTCCGAAA-1_1	anti-human-Hashtag-5	AD2	-1.37305	-0.0753406	0	GBCs at G1/G0 and G1/S
AGGTCATAGTCTGCAT-1_1	anti-human-Hashtag-5	AD2	0.995027	0.731611	0	GBCs at G1/G0 and G1/S
AGGTCATCAAGACGGT-1_1	anti-human-Hashtag-5	AD2	1.60156	2.86996	0	GBCs at G1/G0 and G1/S
AGGTCATTCAGACAAA-1_1	anti-human-Hashtag-5	AD2	-1.31836	-5.29587	4	Myofibroblasts
AGGTCATTCCGATAAC-1_1	anti-human-Hashtag-5	AD2	0.873976	3.12498	0	GBCs at G1/G0 and G1/S
AGGTCATTCTCTTGCG-1_1	anti-human-Hashtag-5	AD2	7.70282	-1.30659	3	GBCs at G2/M
AGGTCTAAGCCTGAGA-1_1	anti-human-Hashtag-5	AD2	5.40638	3.56411	2	GBCs at S-G2/M
AGGTCTACAAAGGGTC-1_1	anti-human-Hashtag-5	AD2	-2.16538	-5.02758	4	Myofibroblasts
AGGTGTTAGCGGACAT-1_1	anti-human-Hashtag-5	AD2	1.70901	0.679837	0	GBCs at G1/G0 and G1/S
AGGTGTTAGGGTCTTT-1_1	anti-human-Hashtag-5	AD2	-1.26246	-0.369987	0	GBCs at G1/G0 and G1/S
AGGTGTTAGGTGCATG-1_1	anti-human-Hashtag-5	AD2	1.05948	-1.41913	0	GBCs at G1/G0 and G1/S
AGGTGTTAGTGCGCTC-1_1	anti-human-Hashtag-5	AD2	0.373919	2.63295	0	GBCs at G1/G0 and G1/S
AGGTGTTTCGCAACAT-1_1	anti-human-Hashtag-5	AD2	-1.93267	-1.68758	0	GBCs at G1/G0 and G1/S
AGGTTACAGAGTATAC-1_1	anti-human-Hashtag-5	AD2	-0.380988	2.01371	0	GBCs at G1/G0 and G1/S
AGGTTACAGGTAGATT-1_1	anti-human-Hashtag-5	AD2	-6.11186	0.186868	1	Fibroblast/Stromal cells
AGGTTACAGTCCGTCG-1_1	anti-human-Hashtag-5	AD2	0.812535	-2.00108	0	GBCs at G1/G0 and G1/S
AGGTTACCAGTTAAAG-1_1	anti-human-Hashtag-5	AD2	0.580441	1.41838	0	GBCs at G1/G0 and G1/S
AGGTTACTCATAGAGA-1_1	anti-human-Hashtag-5	AD2	6.73935	-0.876878	3	GBCs at G2/M
AGGTTACTCGAGAGAC-1_1	anti-human-Hashtag-5	AD2	-6.11508	-1.65429	1	Fibroblast/Stromal cells
AGGTTGTCACATTGTG-1_1	anti-human-Hashtag-5	AD2	3.8192	-3.42913	0	GBCs at G1/G0 and G1/S
AGGTTGTCACTCCTGT-1_1	anti-human-Hashtag-5	AD2	-6.11575	0.53422	1	Fibroblast/Stromal cells
AGGTTGTCAGCTGTTA-1_1	anti-human-Hashtag-5	AD2	2.52581	2.2876	2	GBCs at S-G2/M
AGGTTGTGTACAACGG-1_1	anti-human-Hashtag-5	AD2	-1.14699	-0.848689	0	GBCs at G1/G0 and G1/S
AGGTTGTGTCGTGTTA-1_1	anti-human-Hashtag-5	AD2	-0.343378	0.723147	0	GBCs at G1/G0 and G1/S
AGGTTGTGTGTCGCTG-1_1	anti-human-Hashtag-5	AD2	1.31576	0.788641	0	GBCs at G1/G0 and G1/S
AGGTTGTGTTTCGCTC-1_1	anti-human-Hashtag-5	AD2	0.187679	-0.482491	0	GBCs at G1/G0 and G1/S
AGGTTGTTCGCACTCT-1_1	anti-human-Hashtag-5	AD2	-4.95484	1.46211	1	Fibroblast/Stromal cells
AGTAACCAGGATTACA-1_1	anti-human-Hashtag-5	AD2	3.00778	-2.43749	0	GBCs at G1/G0 and G1/S
AGTAACCAGTGGCCTC-1_1	anti-human-Hashtag-5	AD2	0.0216802	1.25327	0	GBCs at G1/G0 and G1/S
AGTAACCCACATGTTG-1_1	anti-human-Hashtag-5	AD2	3.92646	3.85931	2	GBCs at S-G2/M
AGTAACCCATGACACT-1_1	anti-human-Hashtag-5	AD2	6.95449	-0.139979	3	GBCs at G2/M
AGTAACCGTGAACTAA-1_1	anti-human-Hashtag-5	AD2	3.69335	2.43276	2	GBCs at S-G2/M
AGTAACCGTGACATCT-1_1	anti-human-Hashtag-5	AD2	-2.76914	1.95193	1	Fibroblast/Stromal cells
AGTAACCGTGACTGAG-1_1	anti-human-Hashtag-5	AD2	-6.75354	-1.0289	1	Fibroblast/Stromal cells
AGTAACCGTGGAACCA-1_1	anti-human-Hashtag-5	AD2	-1.64484	2.41384	0	GBCs at G1/G0 and G1/S
AGTAACCTCATTCACT-1_1	anti-human-Hashtag-5	AD2	-3.49467	0.349459	1	Fibroblast/Stromal cells
AGTAACCTCCTCGCAT-1_1	anti-human-Hashtag-5	AD2	1.95499	0.522987	2	GBCs at S-G2/M
AGTAACCTCCTTCACG-1_1	anti-human-Hashtag-5	AD2	-3.90372	1.49043	1	Fibroblast/Stromal cells
AGTAACCTCTCGCTCA-1_1	anti-human-Hashtag-5	AD2	-7.00841	-0.512779	1	Fibroblast/Stromal cells
AGTAACCTCTTCCAGC-1_1	anti-human-Hashtag-5	AD2	-4.11371	-2.58132	4	Myofibroblasts
AGTACCAAGAGTTGAT-1_1	anti-human-Hashtag-5	AD2	-0.400319	2.90161	0	GBCs at G1/G0 and G1/S
AGTACCACAACCCTCT-1_1	anti-human-Hashtag-5	AD2	3.40193	4.02811	2	GBCs at S-G2/M
AGTACCACAGGTCCGT-1_1	anti-human-Hashtag-5	AD2	7.58559	-0.993063	3	GBCs at G2/M
AGTACCACATGGCTAT-1_1	anti-human-Hashtag-5	AD2	-3.15543	1.24369	1	Fibroblast/Stromal cells
AGTACCAGTCGTACAT-1_1	anti-human-Hashtag-5	AD2	-0.118517	1.61932	0	GBCs at G1/G0 and G1/S
AGTACCATCTCCTGTG-1_1	anti-human-Hashtag-5	AD2	0.312324	2.0517	0	GBCs at G1/G0 and G1/S
AGTACTGAGAACTTCC-1_1	anti-human-Hashtag-5	AD2	0.340502	-0.231784	0	GBCs at G1/G0 and G1/S
AGTACTGAGTAGGTTA-1_1	anti-human-Hashtag-5	AD2	-0.12763	-1.23115	0	GBCs at G1/G0 and G1/S
AGTACTGAGTTCAACC-1_1	anti-human-Hashtag-5	AD2	0.832133	-0.540584	0	GBCs at G1/G0 and G1/S
AGTACTGCAAGGTCTT-1_1	anti-human-Hashtag-5	AD2	6.03706	-1.828	3	GBCs at G2/M
AGTACTGCACAGCCTG-1_1	anti-human-Hashtag-5	AD2	-7.0034	-1.47168	1	Fibroblast/Stromal cells
AGTACTGCATTAAAGG-1_1	anti-human-Hashtag-5	AD2	-6.74909	-0.541076	1	Fibroblast/Stromal cells
AGTACTGGTGGTCTTA-1_1	anti-human-Hashtag-5	AD2	-4.96273	0.0556499	1	Fibroblast/Stromal cells
AGTACTGTCAATCGGT-1_1	anti-human-Hashtag-5	AD2	-5.14708	-0.558107	1	Fibroblast/Stromal cells
AGTACTGTCACGATAC-1_1	anti-human-Hashtag-5	AD2	-2.28936	0.577061	1	Fibroblast/Stromal cells
AGTACTGTCGCTAAAC-1_1	anti-human-Hashtag-5	AD2	-5.30117	-4.61892	5	Fibroblast/Stromal cells
AGTACTGTCGCTCTCA-1_1	anti-human-Hashtag-5	AD2	1.09584	1.09288	0	GBCs at G1/G0 and G1/S
AGTACTGTCGTTACCC-1_1	anti-human-Hashtag-5	AD2	2.66782	2.50658	2	GBCs at S-G2/M
AGTACTGTCTGGCCAG-1_1	anti-human-Hashtag-5	AD2	1.49409	-0.836801	0	GBCs at G1/G0 and G1/S
AGTAGCTAGCATTGTC-1_1	anti-human-Hashtag-5	AD2	0.31977	1.83326	0	GBCs at G1/G0 and G1/S
AGTAGCTAGGTATTGA-1_1	anti-human-Hashtag-5	AD2	4.32287	3.25052	2	GBCs at S-G2/M
AGTAGCTCATCCGTTC-1_1	anti-human-Hashtag-5	AD2	6.53797	-2.10515	3	GBCs at G2/M
AGTAGCTGTGCGGTAA-1_1	anti-human-Hashtag-5	AD2	1.06637	3.17692	0	GBCs at G1/G0 and G1/S
AGTAGCTGTTGTACGT-1_1	anti-human-Hashtag-5	AD2	1.14458	-1.13749	0	GBCs at G1/G0 and G1/S
AGTAGCTGTTTGGGAG-1_1	anti-human-Hashtag-5	AD2	2.9806	0.702787	2	GBCs at S-G2/M
AGTAGTCAGAGCAACC-1_1	anti-human-Hashtag-5	AD2	2.22018	-3.0178	0	GBCs at G1/G0 and G1/S
AGTAGTCAGGGCAGGA-1_1	anti-human-Hashtag-5	AD2	-6.60176	0.456778	1	Fibroblast/Stromal cells
AGTAGTCAGTGGGAAA-1_1	anti-human-Hashtag-5	AD2	0.502054	2.72065	0	GBCs at G1/G0 and G1/S
AGTAGTCCAAATACAG-1_1	anti-human-Hashtag-5	AD2	-3.61134	0.0999459	1	Fibroblast/Stromal cells
AGTAGTCCAAGCGAAC-1_1	anti-human-Hashtag-5	AD2	6.62321	-0.254059	3	GBCs at G2/M
AGTAGTCTCCTGGGAC-1_1	anti-human-Hashtag-5	AD2	3.59534	2.39764	2	GBCs at S-G2/M
AGTCAACAGATCCTAC-1_1	anti-human-Hashtag-5	AD2	-3.8879	0.821372	1	Fibroblast/Stromal cells
AGTCAACCACGAGGAT-1_1	anti-human-Hashtag-5	AD2	-3.16653	-0.526442	1	Fibroblast/Stromal cells
AGTCAACCAGCTCATA-1_1	anti-human-Hashtag-5	AD2	-4.54968	2.16421	1	Fibroblast/Stromal cells
AGTCAACCAGTGAGCA-1_1	anti-human-Hashtag-5	AD2	-0.590111	-0.370176	0	GBCs at G1/G0 and G1/S
AGTCAACGTCCTGGGT-1_1	anti-human-Hashtag-5	AD2	-3.48525	1.17601	1	Fibroblast/Stromal cells
AGTCAACGTTCCTAGA-1_1	anti-human-Hashtag-5	AD2	-4.05183	1.30209	1	Fibroblast/Stromal cells
AGTCACAAGACTCATC-1_1	anti-human-Hashtag-5	AD2	0.84765	3.42247	0	GBCs at G1/G0 and G1/S
AGTCACAAGATAGTCA-1_1	anti-human-Hashtag-5	AD2	0.476504	2.11531	0	GBCs at G1/G0 and G1/S
AGTCACAAGGAAAGAC-1_1	anti-human-Hashtag-5	AD2	3.05877	1.61191	2	GBCs at S-G2/M
AGTCACACAGGCCCTA-1_1	anti-human-Hashtag-5	AD2	-5.63876	-1.07616	1	Fibroblast/Stromal cells
AGTCACACAGGTTACT-1_1	anti-human-Hashtag-5	AD2	-3.80869	-0.421435	1	Fibroblast/Stromal cells
AGTCACACAGTTGAAA-1_1	anti-human-Hashtag-5	AD2	-1.57316	-1.03052	0	GBCs at G1/G0 and G1/S
AGTCACAGTCGAATGG-1_1	anti-human-Hashtag-5	AD2	-7.12699	-2.14315	1	Fibroblast/Stromal cells
AGTCACAGTGGTATGG-1_1	anti-human-Hashtag-5	AD2	0.259968	-0.931643	0	GBCs at G1/G0 and G1/S
AGTCACAGTTTACGTG-1_1	anti-human-Hashtag-5	AD2	3.49173	3.91068	2	GBCs at S-G2/M
AGTCACATCACAAGGG-1_1	anti-human-Hashtag-5	AD2	-0.407539	-1.0413	0	GBCs at G1/G0 and G1/S
AGTCATGCAACCGATT-1_1	anti-human-Hashtag-5	AD2	2.09984	-0.783627	0	GBCs at G1/G0 and G1/S
AGTCATGCACCTGCAG-1_1	anti-human-Hashtag-5	AD2	6.47479	-2.13101	3	GBCs at G2/M
AGTCATGCATAGGTAA-1_1	anti-human-Hashtag-5	AD2	5.88589	-0.33837	3	GBCs at G2/M
AGTCATGGTACTCGAT-1_1	anti-human-Hashtag-5	AD2	0.152516	-1.985	0	GBCs at G1/G0 and G1/S
AGTCATGGTGAACGGT-1_1	anti-human-Hashtag-5	AD2	-6.33737	-1.44328	1	Fibroblast/Stromal cells
AGTCATGGTTCCCACT-1_1	anti-human-Hashtag-5	AD2	1.05486	2.25694	0	GBCs at G1/G0 and G1/S
AGTCATGTCTGATTCT-1_1	anti-human-Hashtag-5	AD2	0.869641	-1.0859	0	GBCs at G1/G0 and G1/S
AGTCTCCAGCCTTGAT-1_1	anti-human-Hashtag-5	AD2	-3.50687	-0.431532	5	Fibroblast/Stromal cells
AGTCTCCCATCGCTGG-1_1	anti-human-Hashtag-5	AD2	2.64677	0.748321	2	GBCs at S-G2/M
AGTCTCCGTACCGTCG-1_1	anti-human-Hashtag-5	AD2	-4.22286	0.310829	1	Fibroblast/Stromal cells
AGTCTCCGTGGATCAG-1_1	anti-human-Hashtag-5	AD2	4.92169	-1.36752	3	GBCs at G2/M
AGTCTCCGTTGCATGT-1_1	anti-human-Hashtag-5	AD2	-1.69548	-0.303863	0	GBCs at G1/G0 and G1/S
AGTCTCCTCTGGTCAA-1_1	anti-human-Hashtag-5	AD2	-4.70278	0.493372	1	Fibroblast/Stromal cells
AGTCTCCTCTTCGTGC-1_1	anti-human-Hashtag-5	AD2	3.79862	-2.52135	0	GBCs at G1/G0 and G1/S
AGTGACTCACGACGAA-1_1	anti-human-Hashtag-5	AD2	0.024853	3.24756	0	GBCs at G1/G0 and G1/S
AGTGACTCATCGAAGG-1_1	anti-human-Hashtag-5	AD2	5.58027	-1.97415	3	GBCs at G2/M
AGTGATCAGAGCCTGA-1_1	anti-human-Hashtag-5	AD2	3.49788	-3.58326	0	GBCs at G1/G0 and G1/S
AGTGATCAGGTATTGA-1_1	anti-human-Hashtag-5	AD2	1.39555	1.05155	0	GBCs at G1/G0 and G1/S
AGTGATCCATTCGATG-1_1	anti-human-Hashtag-5	AD2	4.97808	1.46335	2	GBCs at S-G2/M
AGTGATCGTACCAGAG-1_1	anti-human-Hashtag-5	AD2	1.64347	0.846442	0	GBCs at G1/G0 and G1/S
AGTGATCGTGGTCCCA-1_1	anti-human-Hashtag-5	AD2	0.145885	0.123624	0	GBCs at G1/G0 and G1/S
AGTGATCGTGGTCTTA-1_1	anti-human-Hashtag-5	AD2	-2.17304	-3.88308	4	Myofibroblasts
AGTGATCTCTACTTCA-1_1	anti-human-Hashtag-5	AD2	6.81964	-1.56318	3	GBCs at G2/M
AGTGCCGAGTGTTCAC-1_1	anti-human-Hashtag-5	AD2	1.38369	-0.523292	0	GBCs at G1/G0 and G1/S
AGTGCCGTCTATGTGG-1_1	anti-human-Hashtag-5	AD2	3.87183	1.78482	2	GBCs at S-G2/M
AGTGCCGTCTGAGGCC-1_1	anti-human-Hashtag-5	AD2	-2.35517	-1.10711	0	GBCs at G1/G0 and G1/S
AGTGTTGCACGACTAT-1_1	anti-human-Hashtag-5	AD2	-3.13859	1.32374	1	Fibroblast/Stromal cells
AGTGTTGGTACGATGG-1_1	anti-human-Hashtag-5	AD2	-1.21422	-1.02021	0	GBCs at G1/G0 and G1/S
AGTGTTGTCCTAACAG-1_1	anti-human-Hashtag-5	AD2	-6.83586	0.392062	1	Fibroblast/Stromal cells
AGTGTTGTCGAGTGAG-1_1	anti-human-Hashtag-5	AD2	-6.93571	-1.48836	1	Fibroblast/Stromal cells
AGTGTTGTCTGGAGAG-1_1	anti-human-Hashtag-5	AD2	1.82891	0.101512	0	GBCs at G1/G0 and G1/S
AGTTAGCAGGGTGAGG-1_1	anti-human-Hashtag-5	AD2	-4.2255	0.690268	1	Fibroblast/Stromal cells
AGTTAGCAGTGAACAT-1_1	anti-human-Hashtag-5	AD2	4.88174	1.43582	2	GBCs at S-G2/M
AGTTAGCCAACACGAG-1_1	anti-human-Hashtag-5	AD2	5.58666	-2.01624	3	GBCs at G2/M
AGTTAGCCAACGTTAC-1_1	anti-human-Hashtag-5	AD2	3.69941	2.06966	2	GBCs at S-G2/M
AGTTAGCCACCCTCTA-1_1	anti-human-Hashtag-5	AD2	4.81392	2.42919	2	GBCs at S-G2/M
AGTTCCCAGGCATGGT-1_1	anti-human-Hashtag-5	AD2	4.32649	-3.23086	3	GBCs at G2/M
AGTTCCCAGTGCTCAT-1_1	anti-human-Hashtag-5	AD2	-0.00559301	1.72847	0	GBCs at G1/G0 and G1/S
AGTTCCCCATAATCGC-1_1	anti-human-Hashtag-5	AD2	-4.78305	0.803024	1	Fibroblast/Stromal cells
AGTTCCCCATGAAGCG-1_1	anti-human-Hashtag-5	AD2	1.52385	-0.473913	0	GBCs at G1/G0 and G1/S
AGTTCCCGTCGTTGGC-1_1	anti-human-Hashtag-5	AD2	0.972185	2.13487	0	GBCs at G1/G0 and G1/S
AGTTCCCTCCGTGGGT-1_1	anti-human-Hashtag-5	AD2	-3.50353	-0.0582144	1	Fibroblast/Stromal cells
AGTTCGAAGAAGCCTG-1_1	anti-human-Hashtag-5	AD2	2.54984	3.38875	2	GBCs at S-G2/M
AGTTCGAAGATTACCC-1_1	anti-human-Hashtag-5	AD2	-4.17891	1.58847	1	Fibroblast/Stromal cells
AGTTCGAAGCAAATGT-1_1	anti-human-Hashtag-5	AD2	1.32734	0.767568	0	GBCs at G1/G0 and G1/S
AGTTCGAAGGCTATCT-1_1	anti-human-Hashtag-5	AD2	2.8387	-1.89688	0	GBCs at G1/G0 and G1/S
AGTTCGACACATAGCT-1_1	anti-human-Hashtag-5	AD2	0.653304	2.75588	0	GBCs at G1/G0 and G1/S
ATACCGAAGAGATGCC-1_1	anti-human-Hashtag-5	AD2	5.59413	-1.96684	3	GBCs at G2/M
ATACCGAAGAGCCGTA-1_1	anti-human-Hashtag-5	AD2	5.92038	1.86921	2	GBCs at S-G2/M
ATACCGAAGCAATAAC-1_1	anti-human-Hashtag-5	AD2	5.32282	-0.984808	3	GBCs at G2/M
ATACCGACAACTCCAA-1_1	anti-human-Hashtag-5	AD2	4.72168	2.95733	2	GBCs at S-G2/M
ATACCGACATAATGCC-1_1	anti-human-Hashtag-5	AD2	4.62434	4.43438	2	GBCs at S-G2/M
ATACCGACATGATCTG-1_1	anti-human-Hashtag-5	AD2	-6.12238	-1.71909	1	Fibroblast/Stromal cells
ATACCGAGTAGGCAAC-1_1	anti-human-Hashtag-5	AD2	-6.66129	-2.16374	1	Fibroblast/Stromal cells
ATACCGAGTCACGACC-1_1	anti-human-Hashtag-5	AD2	-6.63587	-1.80046	1	Fibroblast/Stromal cells
ATACCGAGTCCAGAAG-1_1	anti-human-Hashtag-5	AD2	-5.22743	-1.19975	0	GBCs at G1/G0 and G1/S
ATACCGATCAAAGGTA-1_1	anti-human-Hashtag-5	AD2	-4.61674	-2.82697	5	Fibroblast/Stromal cells
ATACCTTAGAGCAGTC-1_1	anti-human-Hashtag-5	AD2	-4.58242	-0.959847	1	Fibroblast/Stromal cells
ATACCTTAGAGTCCGA-1_1	anti-human-Hashtag-5	AD2	-0.72171	-0.372057	0	GBCs at G1/G0 and G1/S
ATACCTTAGCGTCAAG-1_1	anti-human-Hashtag-5	AD2	-1.69926	-1.18313	0	GBCs at G1/G0 and G1/S
ATACCTTAGGAAAGTG-1_1	anti-human-Hashtag-5	AD2	1.75901	3.10168	2	GBCs at S-G2/M
ATACCTTAGGTCCAGA-1_1	anti-human-Hashtag-5	AD2	1.1353	-1.82183	0	GBCs at G1/G0 and G1/S
ATACCTTAGTAAGACT-1_1	anti-human-Hashtag-5	AD2	3.69284	3.90707	2	GBCs at S-G2/M
ATACCTTAGTACAGAT-1_1	anti-human-Hashtag-5	AD2	4.58123	-3.16789	0	GBCs at G1/G0 and G1/S
ATACCTTCACCAGCCA-1_1	anti-human-Hashtag-5	AD2	1.40359	3.74268	2	GBCs at S-G2/M
ATACCTTCAGTAACCT-1_1	anti-human-Hashtag-5	AD2	4.04157	3.94708	2	GBCs at S-G2/M
ATACCTTCATCGATGT-1_1	anti-human-Hashtag-5	AD2	-1.43408	1.74132	0	GBCs at G1/G0 and G1/S
ATACCTTCATTCGGGC-1_1	anti-human-Hashtag-5	AD2	4.91383	-2.13069	3	GBCs at G2/M
ATACCTTGTAATGTGA-1_1	anti-human-Hashtag-5	AD2	1.99261	3.55801	2	GBCs at S-G2/M
ATACCTTGTCAAATCC-1_1	anti-human-Hashtag-5	AD2	7.68709	-1.60675	3	GBCs at G2/M
ATACCTTGTCCTGTCT-1_1	anti-human-Hashtag-5	AD2	4.2549	-2.67569	3	GBCs at G2/M
ATACCTTGTGCCGGTT-1_1	anti-human-Hashtag-5	AD2	1.52485	0.686022	0	GBCs at G1/G0 and G1/S
ATACCTTTCAAAGAAC-1_1	anti-human-Hashtag-5	AD2	4.15801	3.85897	2	GBCs at S-G2/M
ATACCTTTCCTACGAA-1_1	anti-human-Hashtag-5	AD2	3.54711	4.12034	2	GBCs at S-G2/M
ATACCTTTCCTAGCCT-1_1	anti-human-Hashtag-5	AD2	-4.25489	-0.884052	1	Fibroblast/Stromal cells
ATACCTTTCTGCGGAC-1_1	anti-human-Hashtag-5	AD2	4.50713	2.29137	2	GBCs at S-G2/M
ATACCTTTCTGCGGGT-1_1	anti-human-Hashtag-5	AD2	5.58036	-2.92983	0	GBCs at G1/G0 and G1/S
ATACTTCAGAGCCCAA-1_1	anti-human-Hashtag-5	AD2	-5.24455	2.28709	1	Fibroblast/Stromal cells
ATACTTCAGCACTAAA-1_1	anti-human-Hashtag-5	AD2	3.50978	-2.06279	0	GBCs at G1/G0 and G1/S
ATACTTCAGTGCCGAA-1_1	anti-human-Hashtag-5	AD2	-1.5758	-4.84703	4	Myofibroblasts
ATACTTCCAGCGAACA-1_1	anti-human-Hashtag-5	AD2	-3.39996	1.02387	0	GBCs at G1/G0 and G1/S
ATACTTCCAGTAGATA-1_1	anti-human-Hashtag-5	AD2	-1.41526	-0.577655	0	GBCs at G1/G0 and G1/S
ATACTTCCAGTTAAAG-1_1	anti-human-Hashtag-5	AD2	-1.42631	-5.38097	4	Myofibroblasts
ATACTTCGTGCCTGCA-1_1	anti-human-Hashtag-5	AD2	-6.98557	-1.2825	1	Fibroblast/Stromal cells
ATACTTCTCAAGTCTG-1_1	anti-human-Hashtag-5	AD2	-4.03123	1.25469	1	Fibroblast/Stromal cells
ATACTTCTCATCGCTC-1_1	anti-human-Hashtag-5	AD2	4.86014	3.97804	2	GBCs at S-G2/M
ATACTTCTCTAGCATG-1_1	anti-human-Hashtag-5	AD2	-4.90505	0.453378	1	Fibroblast/Stromal cells
ATACTTCTCTTCCCAG-1_1	anti-human-Hashtag-5	AD2	-2.50783	1.75681	1	Fibroblast/Stromal cells
ATAGACCAGGAAGTGA-1_1	anti-human-Hashtag-5	AD2	-4.08935	-4.71959	5	Fibroblast/Stromal cells
ATAGACCCAAATCAAG-1_1	anti-human-Hashtag-5	AD2	-4.40048	-0.168942	1	Fibroblast/Stromal cells
ATAGACCCACCTGAAT-1_1	anti-human-Hashtag-5	AD2	7.78236	-1.43488	3	GBCs at G2/M
ATAGACCCACGACGTC-1_1	anti-human-Hashtag-5	AD2	1.77204	-0.239704	0	GBCs at G1/G0 and G1/S
ATAGACCGTCTTCATT-1_1	anti-human-Hashtag-5	AD2	0.151304	1.78206	0	GBCs at G1/G0 and G1/S
ATAGACCTCCCTGGTT-1_1	anti-human-Hashtag-5	AD2	-2.57741	0.714183	1	Fibroblast/Stromal cells
ATAGACCTCCTACCGT-1_1	anti-human-Hashtag-5	AD2	-1.74822	-1.79302	0	GBCs at G1/G0 and G1/S
ATAGACCTCGGAACTT-1_1	anti-human-Hashtag-5	AD2	0.960415	-0.429945	0	GBCs at G1/G0 and G1/S
ATAGAGACACCGTGCA-1_1	anti-human-Hashtag-5	AD2	-7.50409	-1.69301	1	Fibroblast/Stromal cells
ATAGAGAGTAGTGTGG-1_1	anti-human-Hashtag-5	AD2	-1.6547	-0.373627	0	GBCs at G1/G0 and G1/S
ATAGAGAGTTCAGCTA-1_1	anti-human-Hashtag-5	AD2	2.09008	3.57441	2	GBCs at S-G2/M
ATAGAGATCATTGAGC-1_1	anti-human-Hashtag-5	AD2	-3.4367	-2.82585	4	Myofibroblasts
ATAGAGATCGTGTGAT-1_1	anti-human-Hashtag-5	AD2	4.68208	2.10001	2	GBCs at S-G2/M
ATAGAGATCTTTGCAT-1_1	anti-human-Hashtag-5	AD2	-4.03139	1.11821	1	Fibroblast/Stromal cells
ATAGGCTAGCGATCGA-1_1	anti-human-Hashtag-5	AD2	-1.56209	0.201429	0	GBCs at G1/G0 and G1/S
ATAGGCTAGCGGATCA-1_1	anti-human-Hashtag-5	AD2	2.01567	2.77775	0	GBCs at G1/G0 and G1/S
ATAGGCTAGCGTTCCG-1_1	anti-human-Hashtag-5	AD2	2.14705	1.61043	2	GBCs at S-G2/M
ATAGGCTCAGCGATTT-1_1	anti-human-Hashtag-5	AD2	-1.59529	-0.419325	0	GBCs at G1/G0 and G1/S
ATAGGCTCAGCTGTTA-1_1	anti-human-Hashtag-5	AD2	-4.70876	0.934831	1	Fibroblast/Stromal cells
ATAGGCTGTAGGAGGG-1_1	anti-human-Hashtag-5	AD2	0.0776078	-1.20273	0	GBCs at G1/G0 and G1/S
ATAGGCTGTAGGCAGT-1_1	anti-human-Hashtag-5	AD2	-1.64307	-5.25575	4	Myofibroblasts
ATAGGCTGTCTACACA-1_1	anti-human-Hashtag-5	AD2	1.70311	1.82264	2	GBCs at S-G2/M
ATAGGCTTCCATTGTT-1_1	anti-human-Hashtag-5	AD2	-7.0555	-0.34983	1	Fibroblast/Stromal cells
ATATCCTAGGACGGAG-1_1	anti-human-Hashtag-5	AD2	-2.77843	-1.12686	1	Fibroblast/Stromal cells
ATATCCTCAACGTATC-1_1	anti-human-Hashtag-5	AD2	1.41976	4.00967	2	GBCs at S-G2/M
ATATCCTCACGGTGAA-1_1	anti-human-Hashtag-5	AD2	-4.1464	0.440084	1	Fibroblast/Stromal cells
ATATCCTCAGAGGCAT-1_1	anti-human-Hashtag-5	AD2	3.72931	4.08191	2	GBCs at S-G2/M
ATATCCTCATAATCCG-1_1	anti-human-Hashtag-5	AD2	-7.00345	-1.89329	1	Fibroblast/Stromal cells
ATATCCTTCCGTACGG-1_1	anti-human-Hashtag-5	AD2	2.01246	-1.37106	0	GBCs at G1/G0 and G1/S
ATATCCTTCTCGAGTA-1_1	anti-human-Hashtag-5	AD2	-4.61754	1.56887	1	Fibroblast/Stromal cells
ATCACAGGTTCCTAAG-1_1	anti-human-Hashtag-5	AD2	-1.48178	-0.657543	0	GBCs at G1/G0 and G1/S
ATCACAGTCTCTCGAC-1_1	anti-human-Hashtag-5	AD2	2.17878	1.82723	2	GBCs at S-G2/M
ATCACGAAGCTTGTTG-1_1	anti-human-Hashtag-5	AD2	4.14032	1.25502	2	GBCs at S-G2/M
ATCACGACAAACTCTG-1_1	anti-human-Hashtag-5	AD2	2.62182	-1.11348	0	GBCs at G1/G0 and G1/S
ATCACGACAAATCAGA-1_1	anti-human-Hashtag-5	AD2	-4.69362	-0.123916	1	Fibroblast/Stromal cells
ATCACGACACTGGATT-1_1	anti-human-Hashtag-5	AD2	4.11744	-2.87254	0	GBCs at G1/G0 and G1/S
ATCACGACATACAGGG-1_1	anti-human-Hashtag-5	AD2	1.03387	2.30932	0	GBCs at G1/G0 and G1/S
ATCACGAGTGACAACG-1_1	anti-human-Hashtag-5	AD2	-3.34231	-4.26053	4	Myofibroblasts
ATCACGAGTGACACAG-1_1	anti-human-Hashtag-5	AD2	-7.04362	-1.50705	1	Fibroblast/Stromal cells
ATCACGATCATCTCTA-1_1	anti-human-Hashtag-5	AD2	-6.59519	-1.78452	1	Fibroblast/Stromal cells
ATCACTTAGAGGTGCT-1_1	anti-human-Hashtag-5	AD2	-0.586571	1.15485	0	GBCs at G1/G0 and G1/S
ATCACTTCAATCTAGC-1_1	anti-human-Hashtag-5	AD2	-0.886861	2.39939	0	GBCs at G1/G0 and G1/S
ATCACTTCATCCGCGA-1_1	anti-human-Hashtag-5	AD2	-5.51733	0.271351	1	Fibroblast/Stromal cells
ATCACTTGTAACACGG-1_1	anti-human-Hashtag-5	AD2	0.920277	0.57167	0	GBCs at G1/G0 and G1/S
ATCACTTGTACAGCGA-1_1	anti-human-Hashtag-5	AD2	-6.86069	-1.24828	1	Fibroblast/Stromal cells
ATCACTTGTCTACAGT-1_1	anti-human-Hashtag-5	AD2	5.87492	3.49553	2	GBCs at S-G2/M
ATCACTTTCACGGTCG-1_1	anti-human-Hashtag-5	AD2	-5.46567	0.905281	1	Fibroblast/Stromal cells
ATCAGGTAGTGGAATT-1_1	anti-human-Hashtag-5	AD2	-1.47485	-2.2671	0	GBCs at G1/G0 and G1/S
ATCAGGTCACTAGAGG-1_1	anti-human-Hashtag-5	AD2	-4.27994	-0.517921	1	Fibroblast/Stromal cells
ATCAGGTCAGTTTCGA-1_1	anti-human-Hashtag-5	AD2	3.67419	4.20576	2	GBCs at S-G2/M
ATCAGGTCATCACCAA-1_1	anti-human-Hashtag-5	AD2	-4.06024	-0.623804	1	Fibroblast/Stromal cells
ATCAGGTCATTCAGCA-1_1	anti-human-Hashtag-5	AD2	-1.99873	1.81643	0	GBCs at G1/G0 and G1/S
ATCAGGTGTACGTGTT-1_1	anti-human-Hashtag-5	AD2	5.20011	0.545257	2	GBCs at S-G2/M
ATCAGGTGTGCATTTG-1_1	anti-human-Hashtag-5	AD2	-4.651	2.22657	1	Fibroblast/Stromal cells
ATCATTCAGCGACATG-1_1	anti-human-Hashtag-5	AD2	4.16957	2.47072	2	GBCs at S-G2/M
ATCATTCAGGCCACCT-1_1	anti-human-Hashtag-5	AD2	4.40065	4.15269	2	GBCs at S-G2/M
ATCATTCCAAGCTCTA-1_1	anti-human-Hashtag-5	AD2	2.45863	-2.09628	0	GBCs at G1/G0 and G1/S
ATCATTCCAGGTCCCA-1_1	anti-human-Hashtag-5	AD2	1.47085	1.50127	0	GBCs at G1/G0 and G1/S
ATCATTCCATTCACAG-1_1	anti-human-Hashtag-5	AD2	-0.90946	-0.44009	0	GBCs at G1/G0 and G1/S
ATCATTCGTCCTATAG-1_1	anti-human-Hashtag-5	AD2	-5.13742	0.939487	1	Fibroblast/Stromal cells
ATCATTCGTGAGATCG-1_1	anti-human-Hashtag-5	AD2	-2.30498	1.87168	1	Fibroblast/Stromal cells
ATCATTCTCCACAGGC-1_1	anti-human-Hashtag-5	AD2	7.64419	-1.49892	3	GBCs at G2/M
ATCATTCTCCCGAGGT-1_1	anti-human-Hashtag-5	AD2	-1.95038	0.509992	1	Fibroblast/Stromal cells
ATCCACCAGCTCCACG-1_1	anti-human-Hashtag-5	AD2	-4.98585	-0.114128	1	Fibroblast/Stromal cells
ATCCACCGTAACTGCT-1_1	anti-human-Hashtag-5	AD2	6.80749	-0.31944	3	GBCs at G2/M
ATCCACCGTGAGGAAA-1_1	anti-human-Hashtag-5	AD2	-0.702945	-0.646071	0	GBCs at G1/G0 and G1/S
ATCCACCGTGGTCTCG-1_1	anti-human-Hashtag-5	AD2	0.362652	-1.00186	0	GBCs at G1/G0 and G1/S
ATCCACCTCCCGAACG-1_1	anti-human-Hashtag-5	AD2	-2.01117	-1.08894	0	GBCs at G1/G0 and G1/S
ATCCACCTCGGTAAGG-1_1	anti-human-Hashtag-5	AD2	-0.271382	-0.380023	0	GBCs at G1/G0 and G1/S
ATCCACCTCTAGGAAA-1_1	anti-human-Hashtag-5	AD2	5.58955	-0.453555	3	GBCs at G2/M
ATCCACCTCTCCTGCA-1_1	anti-human-Hashtag-5	AD2	1.54657	-0.975389	0	GBCs at G1/G0 and G1/S
ATCCATTAGAGCAGTC-1_1	anti-human-Hashtag-5	AD2	-0.803689	0.779106	0	GBCs at G1/G0 and G1/S
ATCCATTGTATCCTCC-1_1	anti-human-Hashtag-5	AD2	-7.35303	-1.06387	1	Fibroblast/Stromal cells
ATCCATTGTCGTACTA-1_1	anti-human-Hashtag-5	AD2	-2.22869	-0.669348	0	GBCs at G1/G0 and G1/S
ATCCATTGTTAAGAAC-1_1	anti-human-Hashtag-5	AD2	6.81182	-1.17468	3	GBCs at G2/M
ATCCATTTCATAGAGA-1_1	anti-human-Hashtag-5	AD2	-7.27865	-1.26039	1	Fibroblast/Stromal cells
ATCCATTTCCATAGAC-1_1	anti-human-Hashtag-5	AD2	6.68262	-2.32926	3	GBCs at G2/M
ATCCATTTCGCCGAAC-1_1	anti-human-Hashtag-5	AD2	-4.65175	-1.3957	1	Fibroblast/Stromal cells
ATCCCTGCAGTAACGG-1_1	anti-human-Hashtag-5	AD2	-4.87189	1.66621	1	Fibroblast/Stromal cells
ATCCCTGCATTGACAC-1_1	anti-human-Hashtag-5	AD2	3.50362	4.26598	2	GBCs at S-G2/M
ATCCCTGGTTCGAGCC-1_1	anti-human-Hashtag-5	AD2	-1.71348	-0.237381	0	GBCs at G1/G0 and G1/S
ATCCCTGTCTTGGATG-1_1	anti-human-Hashtag-5	AD2	-1.12859	-1.86947	0	GBCs at G1/G0 and G1/S
ATCCGTCAGCCACCGT-1_1	anti-human-Hashtag-5	AD2	-3.97401	2.03981	1	Fibroblast/Stromal cells
ATCCGTCAGGCATCTT-1_1	anti-human-Hashtag-5	AD2	2.05434	-2.3956	0	GBCs at G1/G0 and G1/S
ATCCGTCAGGCCTAGA-1_1	anti-human-Hashtag-5	AD2	-6.70837	-1.50131	1	Fibroblast/Stromal cells
ATCCGTCCAAGATTGA-1_1	anti-human-Hashtag-5	AD2	-3.6554	-1.10783	1	Fibroblast/Stromal cells
ATCCGTCCACCGGTCA-1_1	anti-human-Hashtag-5	AD2	-4.14409	-2.0035	1	Fibroblast/Stromal cells
ATCCGTCCAGAGGCTA-1_1	anti-human-Hashtag-5	AD2	-4.61364	1.27923	1	Fibroblast/Stromal cells
ATCCGTCGTATGGAGC-1_1	anti-human-Hashtag-5	AD2	-6.0825	-1.88115	1	Fibroblast/Stromal cells
ATCCGTCGTTAAACCC-1_1	anti-human-Hashtag-5	AD2	5.28505	-2.60333	3	GBCs at G2/M
ATCCGTCTCGGACAAG-1_1	anti-human-Hashtag-5	AD2	4.25651	2.49137	2	GBCs at S-G2/M
ATCCTATAGAAGCGGG-1_1	anti-human-Hashtag-5	AD2	-3.02236	-4.48011	4	Myofibroblasts
ATCCTATCATAATGAG-1_1	anti-human-Hashtag-5	AD2	4.02628	-3.28411	0	GBCs at G1/G0 and G1/S
ATCCTATCATCTGGGC-1_1	anti-human-Hashtag-5	AD2	-2.64381	0.434629	1	Fibroblast/Stromal cells
ATCCTATGTGTTGCCG-1_1	anti-human-Hashtag-5	AD2	0.944387	-0.100566	0	GBCs at G1/G0 and G1/S
ATCCTATTCCCATACC-1_1	anti-human-Hashtag-5	AD2	0.701867	2.37221	0	GBCs at G1/G0 and G1/S
ATCCTATTCCGAGCTG-1_1	anti-human-Hashtag-5	AD2	-3.36323	-2.86711	4	Myofibroblasts
ATCCTATTCTGGCCGA-1_1	anti-human-Hashtag-5	AD2	-4.61148	1.64793	1	Fibroblast/Stromal cells
ATCCTATTCTTGGGCG-1_1	anti-human-Hashtag-5	AD2	-0.85642	3.03695	0	GBCs at G1/G0 and G1/S
ATCGATGAGAGTTCGG-1_1	anti-human-Hashtag-5	AD2	-4.50024	-0.991976	1	Fibroblast/Stromal cells
ATCGATGAGATAGCAT-1_1	anti-human-Hashtag-5	AD2	-6.53216	-1.2901	1	Fibroblast/Stromal cells
ATCGATGAGTAAACTG-1_1	anti-human-Hashtag-5	AD2	-4.36837	-0.335728	1	Fibroblast/Stromal cells
ATCGATGAGTATGGAT-1_1	anti-human-Hashtag-5	AD2	-3.11173	0.958365	1	Fibroblast/Stromal cells
ATCGATGAGTCCTGCG-1_1	anti-human-Hashtag-5	AD2	2.52924	-3.42914	0	GBCs at G1/G0 and G1/S
ATCGATGGTCCGAAGA-1_1	anti-human-Hashtag-5	AD2	1.48349	3.0522	2	GBCs at S-G2/M
ATCGATGGTGGTAACG-1_1	anti-human-Hashtag-5	AD2	6.64224	-0.933778	3	GBCs at G2/M
ATCGATGTCATAAGGA-1_1	anti-human-Hashtag-5	AD2	3.56674	-3.29069	0	GBCs at G1/G0 and G1/S
ATCGATGTCGAATCCA-1_1	anti-human-Hashtag-5	AD2	7.08914	0.295432	3	GBCs at G2/M
ATCGATGTCTCACTCG-1_1	anti-human-Hashtag-5	AD2	4.61864	2.40308	2	GBCs at S-G2/M
ATCGCCTCACAAGCCC-1_1	anti-human-Hashtag-5	AD2	2.79764	-1.83872	0	GBCs at G1/G0 and G1/S
ATCGCCTCACTCAGAT-1_1	anti-human-Hashtag-5	AD2	-7.11185	-2.78771	1	Fibroblast/Stromal cells
ATCGCCTCAGGTACGA-1_1	anti-human-Hashtag-5	AD2	3.41904	1.16336	2	GBCs at S-G2/M
ATCGGATCAACTAGAA-1_1	anti-human-Hashtag-5	AD2	-3.32973	-0.568426	1	Fibroblast/Stromal cells
ATCGGATCAAGAGGCT-1_1	anti-human-Hashtag-5	AD2	-4.78592	0.378271	1	Fibroblast/Stromal cells
ATCGGATCAATTGCCA-1_1	anti-human-Hashtag-5	AD2	-1.37893	-0.0548582	0	GBCs at G1/G0 and G1/S
ATCGGATCACATAGCT-1_1	anti-human-Hashtag-5	AD2	-6.94651	-2.52587	0	GBCs at G1/G0 and G1/S
ATCGGATGTAGCTTTG-1_1	anti-human-Hashtag-5	AD2	-1.22996	-1.71337	0	GBCs at G1/G0 and G1/S
ATCGGATGTCGACTTA-1_1	anti-human-Hashtag-5	AD2	-7.65374	-1.08361	1	Fibroblast/Stromal cells
ATCGGATGTTGGACCC-1_1	anti-human-Hashtag-5	AD2	-6.23957	-1.17814	1	Fibroblast/Stromal cells
ATCGGCGAGGGTCAAC-1_1	anti-human-Hashtag-5	AD2	5.80254	-0.0138128	3	GBCs at G2/M
ATCGGCGAGTGGCCTC-1_1	anti-human-Hashtag-5	AD2	-0.861458	-2.52323	0	GBCs at G1/G0 and G1/S
ATCGGCGCAGGGTTGA-1_1	anti-human-Hashtag-5	AD2	2.84943	3.54473	2	GBCs at S-G2/M
ATCGGCGCATCATTGG-1_1	anti-human-Hashtag-5	AD2	-4.8433	-0.320161	1	Fibroblast/Stromal cells
ATCGGCGGTGCATCTA-1_1	anti-human-Hashtag-5	AD2	-1.77209	1.55671	0	GBCs at G1/G0 and G1/S
ATCGGCGGTGCCGTAC-1_1	anti-human-Hashtag-5	AD2	2.66727	3.37614	2	GBCs at S-G2/M
ATCGGCGTCCAACCGG-1_1	anti-human-Hashtag-5	AD2	-2.58429	1.31035	1	Fibroblast/Stromal cells
ATCGGCGTCCCGAACG-1_1	anti-human-Hashtag-5	AD2	-4.77217	-1.4587	0	GBCs at G1/G0 and G1/S
ATCGGCGTCTACGCGG-1_1	anti-human-Hashtag-5	AD2	-2.01708	-0.185088	0	GBCs at G1/G0 and G1/S
ATCGTAGAGATGCTGG-1_1	anti-human-Hashtag-5	AD2	-1.13105	1.09566	0	GBCs at G1/G0 and G1/S
ATCGTAGAGCCTGTGC-1_1	anti-human-Hashtag-5	AD2	-0.803287	-2.85772	0	GBCs at G1/G0 and G1/S
ATCGTAGCAAAGGCAC-1_1	anti-human-Hashtag-5	AD2	-6.65388	-1.43108	1	Fibroblast/Stromal cells
ATCGTAGCAAATGATG-1_1	anti-human-Hashtag-5	AD2	7.49793	-0.4188	3	GBCs at G2/M
ATCGTAGCACATTACG-1_1	anti-human-Hashtag-5	AD2	2.51012	3.04456	2	GBCs at S-G2/M
ATCGTAGCAGCGGTTC-1_1	anti-human-Hashtag-5	AD2	0.753105	-1.44973	0	GBCs at G1/G0 and G1/S
ATCGTAGCATAGTCGT-1_1	anti-human-Hashtag-5	AD2	-6.88149	-1.7115	1	Fibroblast/Stromal cells
ATCGTAGGTTAAGACA-1_1	anti-human-Hashtag-5	AD2	-3.39285	1.94106	1	Fibroblast/Stromal cells
ATCGTAGTCATCGGGC-1_1	anti-human-Hashtag-5	AD2	-6.5336	0.0391283	1	Fibroblast/Stromal cells
ATCGTAGTCCCTCGAT-1_1	anti-human-Hashtag-5	AD2	7.65209	-0.471593	3	GBCs at G2/M
ATCGTCCAGACGCCCT-1_1	anti-human-Hashtag-5	AD2	5.8104	-2.57955	3	GBCs at G2/M
ATCGTCCGTCAGGAGT-1_1	anti-human-Hashtag-5	AD2	3.07812	-3.373	0	GBCs at G1/G0 and G1/S
ATCGTCCTCAGGACAG-1_1	anti-human-Hashtag-5	AD2	-4.62596	-0.273943	1	Fibroblast/Stromal cells
ATCGTCCTCTGTACAG-1_1	anti-human-Hashtag-5	AD2	6.01447	-2.78225	3	GBCs at G2/M
ATCGTGAAGACTACCT-1_1	anti-human-Hashtag-5	AD2	-4.47254	0.338214	1	Fibroblast/Stromal cells
ATCGTGACAAACAGGC-1_1	anti-human-Hashtag-5	AD2	-6.94409	-1.94901	1	Fibroblast/Stromal cells
ATCGTGACAACCTAAC-1_1	anti-human-Hashtag-5	AD2	-5.9793	-0.0815537	1	Fibroblast/Stromal cells
ATCGTGAGTATATGGA-1_1	anti-human-Hashtag-5	AD2	-3.21946	2.28412	1	Fibroblast/Stromal cells
ATCGTGAGTCGACGCT-1_1	anti-human-Hashtag-5	AD2	5.57411	3.45998	2	GBCs at S-G2/M
ATCGTGAGTTCCCAAA-1_1	anti-human-Hashtag-5	AD2	5.40269	-2.73491	3	GBCs at G2/M
ATCTCTAAGACCATAA-1_1	anti-human-Hashtag-5	AD2	-1.95131	-4.84052	4	Myofibroblasts
ATCTCTACAAACTAAG-1_1	anti-human-Hashtag-5	AD2	3.3145	2.43258	2	GBCs at S-G2/M
ATCTCTAGTACGAGTG-1_1	anti-human-Hashtag-5	AD2	1.49319	-0.296868	0	GBCs at G1/G0 and G1/S
ATCTCTAGTCGTGATT-1_1	anti-human-Hashtag-5	AD2	-0.754909	-1.58731	0	GBCs at G1/G0 and G1/S
ATCTCTAGTGGAGAAA-1_1	anti-human-Hashtag-5	AD2	6.75512	-1.44233	3	GBCs at G2/M
ATCTTCAAGAGAATCT-1_1	anti-human-Hashtag-5	AD2	-3.7842	1.3132	1	Fibroblast/Stromal cells
ATCTTCAAGTATAACG-1_1	anti-human-Hashtag-5	AD2	1.93929	-0.803853	0	GBCs at G1/G0 and G1/S
ATCTTCACAAAGAGTT-1_1	anti-human-Hashtag-5	AD2	5.71405	1.93797	2	GBCs at S-G2/M
ATCTTCACAGTTTGGT-1_1	anti-human-Hashtag-5	AD2	-2.63214	2.47837	1	Fibroblast/Stromal cells
ATCTTCACATCTGCGG-1_1	anti-human-Hashtag-5	AD2	0.74619	2.62139	0	GBCs at G1/G0 and G1/S
ATCTTCAGTAACACCT-1_1	anti-human-Hashtag-5	AD2	-3.97744	1.9966	1	Fibroblast/Stromal cells
ATCTTCAGTGGCCCAT-1_1	anti-human-Hashtag-5	AD2	-5.79897	-1.20768	1	Fibroblast/Stromal cells
ATCTTCAGTTTAAGGA-1_1	anti-human-Hashtag-5	AD2	-5.7054	-0.240806	1	Fibroblast/Stromal cells
ATCTTCATCCCAAGCG-1_1	anti-human-Hashtag-5	AD2	1.86187	-0.432083	0	GBCs at G1/G0 and G1/S
ATCTTCATCTCAATCT-1_1	anti-human-Hashtag-5	AD2	-6.94758	-2.5855	1	Fibroblast/Stromal cells
ATGAAAGAGCACTAAA-1_1	anti-human-Hashtag-5	AD2	-6.30701	-1.34505	1	Fibroblast/Stromal cells
ATGAAAGTCAACACGT-1_1	anti-human-Hashtag-5	AD2	-4.34869	-1.21924	1	Fibroblast/Stromal cells
ATGAAAGTCAGCTTGA-1_1	anti-human-Hashtag-5	AD2	-3.56609	1.65989	1	Fibroblast/Stromal cells
ATGAAAGTCATTCCTA-1_1	anti-human-Hashtag-5	AD2	1.59826	2.98106	0	GBCs at G1/G0 and G1/S
ATGAAAGTCCAGTACA-1_1	anti-human-Hashtag-5	AD2	-1.71065	-0.642683	0	GBCs at G1/G0 and G1/S
ATGACCAAGCCTCATA-1_1	anti-human-Hashtag-5	AD2	-0.996771	1.78869	0	GBCs at G1/G0 and G1/S
ATGACCAAGGTGCAGT-1_1	anti-human-Hashtag-5	AD2	3.7746	3.38426	2	GBCs at S-G2/M
ATGACCAAGTGAGGCT-1_1	anti-human-Hashtag-5	AD2	-4.37106	1.74228	1	Fibroblast/Stromal cells
ATGACCAGTACAGCGA-1_1	anti-human-Hashtag-5	AD2	-1.83486	-4.60785	4	Myofibroblasts
ATGACCAGTCTGATCA-1_1	anti-human-Hashtag-5	AD2	7.20452	-1.88185	3	GBCs at G2/M
ATGACCATCCCAATAG-1_1	anti-human-Hashtag-5	AD2	-4.4191	1.23445	1	Fibroblast/Stromal cells
ATGACCATCTCATTTG-1_1	anti-human-Hashtag-5	AD2	-3.09384	1.93085	1	Fibroblast/Stromal cells
ATGACCATCTTGTGCC-1_1	anti-human-Hashtag-5	AD2	3.07111	-1.8988	0	GBCs at G1/G0 and G1/S
ATGAGGGAGCGCCTAC-1_1	anti-human-Hashtag-5	AD2	5.47188	-2.40739	3	GBCs at G2/M
ATGAGGGCAAATACAG-1_1	anti-human-Hashtag-5	AD2	0.648869	-3.13504	0	GBCs at G1/G0 and G1/S
ATGAGGGCAGCTTCCT-1_1	anti-human-Hashtag-5	AD2	-1.164	1.03549	0	GBCs at G1/G0 and G1/S
ATGAGGGCAGGTAGTG-1_1	anti-human-Hashtag-5	AD2	5.56423	-0.0631011	3	GBCs at G2/M
ATGAGGGTCTTCCTAA-1_1	anti-human-Hashtag-5	AD2	-4.03456	1.87426	1	Fibroblast/Stromal cells
ATGAGTCAGATCCCGC-1_1	anti-human-Hashtag-5	AD2	-1.62595	0.0591023	0	GBCs at G1/G0 and G1/S
ATGAGTCAGGGTAGCT-1_1	anti-human-Hashtag-5	AD2	2.55375	-3.41782	0	GBCs at G1/G0 and G1/S
ATGAGTCGTAAGTCAA-1_1	anti-human-Hashtag-5	AD2	-4.12084	-1.92802	5	Fibroblast/Stromal cells
ATGAGTCGTGCACGCT-1_1	anti-human-Hashtag-5	AD2	-1.32371	1.20171	0	GBCs at G1/G0 and G1/S
ATGAGTCGTTAAGACA-1_1	anti-human-Hashtag-5	AD2	-5.41075	-3.72674	1	Fibroblast/Stromal cells
ATGAGTCGTTCGGCCA-1_1	anti-human-Hashtag-5	AD2	2.03324	1.98481	2	GBCs at S-G2/M
ATGAGTCGTTGATCGT-1_1	anti-human-Hashtag-5	AD2	-0.981057	-1.66615	0	GBCs at G1/G0 and G1/S
ATGAGTCTCCTATTTG-1_1	anti-human-Hashtag-5	AD2	-2.78771	1.14771	1	Fibroblast/Stromal cells
ATGAGTCTCGATGGAG-1_1	anti-human-Hashtag-5	AD2	3.07163	2.01655	2	GBCs at S-G2/M
ATGAGTCTCGTAGCCG-1_1	anti-human-Hashtag-5	AD2	1.05931	-2.30253	0	GBCs at G1/G0 and G1/S
ATGAGTCTCTCAATCT-1_1	anti-human-Hashtag-5	AD2	1.08563	0.851109	0	GBCs at G1/G0 and G1/S
ATGATCGCAGCATCTA-1_1	anti-human-Hashtag-5	AD2	-4.52442	0.47371	1	Fibroblast/Stromal cells
ATGATCGCATTACGGT-1_1	anti-human-Hashtag-5	AD2	-6.93051	-2.54699	1	Fibroblast/Stromal cells
ATGATCGGTGGAACAC-1_1	anti-human-Hashtag-5	AD2	-0.454581	-2.92381	0	GBCs at G1/G0 and G1/S
ATGATCGGTTTCACAG-1_1	anti-human-Hashtag-5	AD2	0.0957265	-0.296934	0	GBCs at G1/G0 and G1/S
ATGATCGTCCGCGAGT-1_1	anti-human-Hashtag-5	AD2	-2.71198	-4.47154	4	Myofibroblasts
ATGATCGTCCGCGATG-1_1	anti-human-Hashtag-5	AD2	-0.749922	-0.729699	0	GBCs at G1/G0 and G1/S
ATGCATGAGAAACTGT-1_1	anti-human-Hashtag-5	AD2	2.14577	3.36149	2	GBCs at S-G2/M
ATGCATGAGATACCAA-1_1	anti-human-Hashtag-5	AD2	-5.03317	2.35052	1	Fibroblast/Stromal cells
ATGCATGAGGGACAGG-1_1	anti-human-Hashtag-5	AD2	4.84079	2.92228	2	GBCs at S-G2/M
ATGCATGCACGAAGAC-1_1	anti-human-Hashtag-5	AD2	1.52597	-1.52238	0	GBCs at G1/G0 and G1/S
ATGCATGCACGGTGAA-1_1	anti-human-Hashtag-5	AD2	7.33121	-0.947777	3	GBCs at G2/M
ATGCATGCAGAAGTGC-1_1	anti-human-Hashtag-5	AD2	-0.805505	-2.71299	0	GBCs at G1/G0 and G1/S
ATGCATGCATAGGTAA-1_1	anti-human-Hashtag-5	AD2	5.07091	0.0190468	3	GBCs at G2/M
ATGCATGCATATCTGG-1_1	anti-human-Hashtag-5	AD2	-6.12525	-1.46793	1	Fibroblast/Stromal cells
ATGCATGGTAAGAACT-1_1	anti-human-Hashtag-5	AD2	-5.11833	-0.0675746	1	Fibroblast/Stromal cells
ATGCATGGTATACAGA-1_1	anti-human-Hashtag-5	AD2	5.34602	2.58452	2	GBCs at S-G2/M
ATGCATGGTCTGTAAC-1_1	anti-human-Hashtag-5	AD2	-0.571955	-1.63173	0	GBCs at G1/G0 and G1/S
ATGCATGTCAACTTTC-1_1	anti-human-Hashtag-5	AD2	1.00694	2.30963	0	GBCs at G1/G0 and G1/S
ATGCATGTCAAGAGTA-1_1	anti-human-Hashtag-5	AD2	-4.41576	-0.675818	1	Fibroblast/Stromal cells
ATGCATGTCCAAGAGG-1_1	anti-human-Hashtag-5	AD2	-6.26745	-0.295726	1	Fibroblast/Stromal cells
ATGCATGTCCCAGGAC-1_1	anti-human-Hashtag-5	AD2	1.50179	3.17783	0	GBCs at G1/G0 and G1/S
ATGCATGTCTGTGCAA-1_1	anti-human-Hashtag-5	AD2	1.77603	-2.76478	0	GBCs at G1/G0 and G1/S
ATGCCTCAGCGACTGA-1_1	anti-human-Hashtag-5	AD2	-1.29994	-0.470513	0	GBCs at G1/G0 and G1/S
ATGCCTCAGGCTGGAT-1_1	anti-human-Hashtag-5	AD2	-5.20679	0.576788	1	Fibroblast/Stromal cells
ATGCCTCCAAGAGCTG-1_1	anti-human-Hashtag-5	AD2	-1.94991	-0.703147	0	GBCs at G1/G0 and G1/S
ATGCCTCCAAGTGCAG-1_1	anti-human-Hashtag-5	AD2	-1.44002	-1.12856	0	GBCs at G1/G0 and G1/S
ATGCCTCCAGGAAGTC-1_1	anti-human-Hashtag-5	AD2	2.021	-1.23118	0	GBCs at G1/G0 and G1/S
ATGCCTCCATAGAATG-1_1	anti-human-Hashtag-5	AD2	-2.99345	-4.49596	4	Myofibroblasts
ATGCCTCGTGATGGCA-1_1	anti-human-Hashtag-5	AD2	6.27548	-1.13189	3	GBCs at G2/M
ATGCCTCGTTGTATGC-1_1	anti-human-Hashtag-5	AD2	-0.644359	3.02784	0	GBCs at G1/G0 and G1/S
ATGCGATAGTACGTCT-1_1	anti-human-Hashtag-5	AD2	7.71939	-0.776051	3	GBCs at G2/M
ATGCGATCACAATGTC-1_1	anti-human-Hashtag-5	AD2	4.84628	3.95931	2	GBCs at S-G2/M
ATGCGATGTATCGCTA-1_1	anti-human-Hashtag-5	AD2	-5.04619	1.02771	1	Fibroblast/Stromal cells
ATGCGATGTGGACAGT-1_1	anti-human-Hashtag-5	AD2	-6.25897	0.297255	1	Fibroblast/Stromal cells
ATGCGATGTGGCAACA-1_1	anti-human-Hashtag-5	AD2	0.654437	-0.254536	0	GBCs at G1/G0 and G1/S
ATGCGATGTGTAGCAG-1_1	anti-human-Hashtag-5	AD2	-4.6344	2.38101	1	Fibroblast/Stromal cells
ATGCGATTCACCGACG-1_1	anti-human-Hashtag-5	AD2	6.10614	-0.555645	3	GBCs at G2/M
ATGCGATTCCGCTTAC-1_1	anti-human-Hashtag-5	AD2	-4.8359	-3.51482	5	Fibroblast/Stromal cells
ATGCGATTCTGATGGT-1_1	anti-human-Hashtag-5	AD2	0.306019	2.55741	0	GBCs at G1/G0 and G1/S
ATGGAGGAGTCCTACA-1_1	anti-human-Hashtag-5	AD2	0.00491918	3.2235	0	GBCs at G1/G0 and G1/S
ATGGAGGCAAGGCAAC-1_1	anti-human-Hashtag-5	AD2	5.18663	-2.48664	3	GBCs at G2/M
ATGGAGGTCCATCACC-1_1	anti-human-Hashtag-5	AD2	-4.62407	0.143067	1	Fibroblast/Stromal cells
ATGGAGGTCTAGAGCT-1_1	anti-human-Hashtag-5	AD2	3.10623	1.5396	2	GBCs at S-G2/M
ATGGATCAGAGAGTGA-1_1	anti-human-Hashtag-5	AD2	5.91815	1.34447	3	GBCs at G2/M
ATGGATCGTTAGGGAC-1_1	anti-human-Hashtag-5	AD2	4.26482	1.37097	2	GBCs at S-G2/M
ATGGGAGAGAATTGTG-1_1	anti-human-Hashtag-5	AD2	-4.57045	1.03297	1	Fibroblast/Stromal cells
ATGGGAGAGCTGCGAA-1_1	anti-human-Hashtag-5	AD2	-6.43104	-0.998907	1	Fibroblast/Stromal cells
ATGGGAGAGTGCACAG-1_1	anti-human-Hashtag-5	AD2	1.73476	-3.17361	0	GBCs at G1/G0 and G1/S
ATGGGAGCAAGGCGTA-1_1	anti-human-Hashtag-5	AD2	-4.45826	-0.449275	1	Fibroblast/Stromal cells
ATGGGAGCACCCTATC-1_1	anti-human-Hashtag-5	AD2	0.372516	0.859336	0	GBCs at G1/G0 and G1/S
ATGGGAGGTACTCAAC-1_1	anti-human-Hashtag-5	AD2	-4.07176	1.57333	1	Fibroblast/Stromal cells
ATGGGAGGTCCGATCG-1_1	anti-human-Hashtag-5	AD2	-2.52199	0.972953	1	Fibroblast/Stromal cells
ATGGGAGTCCGTGGTG-1_1	anti-human-Hashtag-5	AD2	5.43709	2.05223	2	GBCs at S-G2/M
ATGGGTTAGAAGCTGC-1_1	anti-human-Hashtag-5	AD2	-5.40458	1.92614	1	Fibroblast/Stromal cells
ATGGGTTAGTGAATAC-1_1	anti-human-Hashtag-5	AD2	-4.20453	-2.73319	4	Myofibroblasts
ATGGGTTCAGCTCTGG-1_1	anti-human-Hashtag-5	AD2	1.77658	2.95673	2	GBCs at S-G2/M
ATGGGTTCAGGTGACA-1_1	anti-human-Hashtag-5	AD2	1.91157	-1.28313	0	GBCs at G1/G0 and G1/S
ATGGGTTGTATTGGCT-1_1	anti-human-Hashtag-5	AD2	6.08095	-1.21506	3	GBCs at G2/M
ATGGGTTGTCGTAATC-1_1	anti-human-Hashtag-5	AD2	4.21687	2.5862	2	GBCs at S-G2/M
ATGGGTTGTTAGCTAC-1_1	anti-human-Hashtag-5	AD2	-2.19165	0.229052	0	GBCs at G1/G0 and G1/S
ATGGGTTGTTGGGACA-1_1	anti-human-Hashtag-5	AD2	-0.397232	-1.05257	0	GBCs at G1/G0 and G1/S
ATGGGTTTCAAAGGTA-1_1	anti-human-Hashtag-5	AD2	-0.19461	-1.17529	0	GBCs at G1/G0 and G1/S
ATGGGTTTCCATTTGT-1_1	anti-human-Hashtag-5	AD2	-4.68249	2.07635	1	Fibroblast/Stromal cells
ATGGTTGAGAGAGCGG-1_1	anti-human-Hashtag-5	AD2	-4.99939	0.990126	1	Fibroblast/Stromal cells
ATGGTTGAGAGGTTAT-1_1	anti-human-Hashtag-5	AD2	-3.75564	0.987441	1	Fibroblast/Stromal cells
ATGGTTGAGCAATTCC-1_1	anti-human-Hashtag-5	AD2	3.87639	1.58047	2	GBCs at S-G2/M
ATGGTTGAGGGCGAGA-1_1	anti-human-Hashtag-5	AD2	5.88048	0.0987839	3	GBCs at G2/M
ATGGTTGAGTATAGAC-1_1	anti-human-Hashtag-5	AD2	-1.14581	-1.43581	0	GBCs at G1/G0 and G1/S
ATGGTTGAGTGTGTTC-1_1	anti-human-Hashtag-5	AD2	2.93855	1.41256	2	GBCs at S-G2/M
ATGGTTGCAAATAAGC-1_1	anti-human-Hashtag-5	AD2	0.109814	0.0806275	0	GBCs at G1/G0 and G1/S
ATGGTTGCAAGTCCAT-1_1	anti-human-Hashtag-5	AD2	-4.05376	-0.498126	1	Fibroblast/Stromal cells
ATGGTTGCAGGTAGTG-1_1	anti-human-Hashtag-5	AD2	-3.19992	-4.26478	4	Myofibroblasts
ATGGTTGGTTGGGAAC-1_1	anti-human-Hashtag-5	AD2	0.623092	2.78192	0	GBCs at G1/G0 and G1/S
ATGGTTGTCATGCATG-1_1	anti-human-Hashtag-5	AD2	-3.54621	-2.92841	4	Myofibroblasts
ATGGTTGTCCACAGCG-1_1	anti-human-Hashtag-5	AD2	4.0139	3.40489	2	GBCs at S-G2/M
ATGGTTGTCGAAGAAT-1_1	anti-human-Hashtag-5	AD2	-1.40447	2.84149	0	GBCs at G1/G0 and G1/S
ATGGTTGTCGCATTGA-1_1	anti-human-Hashtag-5	AD2	-4.58295	-1.42713	1	Fibroblast/Stromal cells
ATGTCCCAGAGCAGTC-1_1	anti-human-Hashtag-5	AD2	-0.824265	0.269324	0	GBCs at G1/G0 and G1/S
ATGTCCCAGCTTCTAG-1_1	anti-human-Hashtag-5	AD2	1.14776	-1.01534	0	GBCs at G1/G0 and G1/S
ATGTCCCAGGCTCAAG-1_1	anti-human-Hashtag-5	AD2	1.43301	-1.73932	0	GBCs at G1/G0 and G1/S
ATGTCCCCAAGTGTCT-1_1	anti-human-Hashtag-5	AD2	3.47307	2.72816	2	GBCs at S-G2/M
ATGTCCCCACAGCCAC-1_1	anti-human-Hashtag-5	AD2	6.89102	-1.42078	3	GBCs at G2/M
ATGTCCCGTCGAATGG-1_1	anti-human-Hashtag-5	AD2	1.4378	-2.12922	0	GBCs at G1/G0 and G1/S
ATGTCCCGTCGTCTCT-1_1	anti-human-Hashtag-5	AD2	-6.76666	-2.18848	1	Fibroblast/Stromal cells
ATGTCCCTCACTTTGT-1_1	anti-human-Hashtag-5	AD2	2.92736	3.68953	2	GBCs at S-G2/M
ATGTCCCTCATGCCGG-1_1	anti-human-Hashtag-5	AD2	-5.07884	-0.866759	1	Fibroblast/Stromal cells
ATGTCCCTCGTCGACG-1_1	anti-human-Hashtag-5	AD2	-3.80035	0.949062	1	Fibroblast/Stromal cells
ATGTCCCTCTAGCCTC-1_1	anti-human-Hashtag-5	AD2	7.74584	-0.798602	3	GBCs at G2/M
ATGTCCCTCTGCATGA-1_1	anti-human-Hashtag-5	AD2	-5.484	0.729937	1	Fibroblast/Stromal cells
ATGTCTTAGTCATCCA-1_1	anti-human-Hashtag-5	AD2	-4.49379	-3.01133	0	GBCs at G1/G0 and G1/S
ATGTCTTCATTCTTCA-1_1	anti-human-Hashtag-5	AD2	4.28726	4.27184	2	GBCs at S-G2/M
ATGTCTTGTCGAGTTT-1_1	anti-human-Hashtag-5	AD2	5.66488	2.58305	2	GBCs at S-G2/M
ATGTCTTGTCTTTATC-1_1	anti-human-Hashtag-5	AD2	4.8109	-3.10625	0	GBCs at G1/G0 and G1/S
ATGTCTTGTTCTCCCA-1_1	anti-human-Hashtag-5	AD2	5.54317	-0.240597	3	GBCs at G2/M
ATGTCTTTCCGTACGG-1_1	anti-human-Hashtag-5	AD2	-1.7455	-4.36671	4	Myofibroblasts
ATGTCTTTCTAAACGC-1_1	anti-human-Hashtag-5	AD2	-5.20182	0.753878	1	Fibroblast/Stromal cells
ATGTCTTTCTGCCTGT-1_1	anti-human-Hashtag-5	AD2	-4.66727	0.97369	1	Fibroblast/Stromal cells
ATTACCTCAGGACATG-1_1	anti-human-Hashtag-5	AD2	-4.40442	2.35988	1	Fibroblast/Stromal cells
ATTACCTCATAAGCAA-1_1	anti-human-Hashtag-5	AD2	-4.51337	1.35713	1	Fibroblast/Stromal cells
ATTACCTCATCAGCAT-1_1	anti-human-Hashtag-5	AD2	-5.32624	0.982033	1	Fibroblast/Stromal cells
ATTACCTGTTTACACG-1_1	anti-human-Hashtag-5	AD2	7.03413	-1.70231	3	GBCs at G2/M
ATTACCTTCCATACAG-1_1	anti-human-Hashtag-5	AD2	-4.19679	1.86226	1	Fibroblast/Stromal cells
ATTACCTTCTGTCGTC-1_1	anti-human-Hashtag-5	AD2	0.794024	0.173419	0	GBCs at G1/G0 and G1/S
ATTACCTTCTTCACGC-1_1	anti-human-Hashtag-5	AD2	7.49277	-1.52179	2	GBCs at S-G2/M
ATTACCTTCTTGTGCC-1_1	anti-human-Hashtag-5	AD2	7.15763	-1.92193	3	GBCs at G2/M
ATTACTCAGAAGAGCA-1_1	anti-human-Hashtag-5	AD2	0.665611	0.481889	0	GBCs at G1/G0 and G1/S
ATTACTCAGGGAGGGT-1_1	anti-human-Hashtag-5	AD2	-0.647965	0.540381	0	GBCs at G1/G0 and G1/S
ATTACTCAGTTGCCCG-1_1	anti-human-Hashtag-5	AD2	-4.77526	-0.609591	1	Fibroblast/Stromal cells
ATTACTCCAATGTCTG-1_1	anti-human-Hashtag-5	AD2	-1.47507	-1.73833	0	GBCs at G1/G0 and G1/S
ATTACTCCATACAGAA-1_1	anti-human-Hashtag-5	AD2	4.43018	3.74433	2	GBCs at S-G2/M
ATTACTCGTCGTCAGC-1_1	anti-human-Hashtag-5	AD2	0.879633	1.44756	0	GBCs at G1/G0 and G1/S
ATTACTCGTGTTACTG-1_1	anti-human-Hashtag-5	AD2	-5.38383	-1.06353	1	Fibroblast/Stromal cells
ATTACTCGTTCCTAAG-1_1	anti-human-Hashtag-5	AD2	-3.4637	2.12319	1	Fibroblast/Stromal cells
ATTACTCGTTGCAAGG-1_1	anti-human-Hashtag-5	AD2	-0.568106	1.21367	0	GBCs at G1/G0 and G1/S
ATTACTCGTTGCATGT-1_1	anti-human-Hashtag-5	AD2	0.43876	-1.7227	0	GBCs at G1/G0 and G1/S
ATTACTCGTTGGGAAC-1_1	anti-human-Hashtag-5	AD2	-6.56905	-1.38954	1	Fibroblast/Stromal cells
ATTACTCTCACGAGGA-1_1	anti-human-Hashtag-5	AD2	0.451304	0.630207	0	GBCs at G1/G0 and G1/S
ATTACTCTCAGCCTTC-1_1	anti-human-Hashtag-5	AD2	4.8058	3.6011	2	GBCs at S-G2/M
ATTACTCTCCGAGAAG-1_1	anti-human-Hashtag-5	AD2	-6.68159	-2.24227	1	Fibroblast/Stromal cells
ATTACTCTCCGTGGGT-1_1	anti-human-Hashtag-5	AD2	-6.40137	-0.544412	1	Fibroblast/Stromal cells
ATTACTCTCGAGGCAA-1_1	anti-human-Hashtag-5	AD2	-5.43006	-0.914549	1	Fibroblast/Stromal cells
ATTACTCTCGCTCTAC-1_1	anti-human-Hashtag-5	AD2	0.995613	0.335969	0	GBCs at G1/G0 and G1/S
ATTACTCTCGTCCTTG-1_1	anti-human-Hashtag-5	AD2	4.0019	4.50933	2	GBCs at S-G2/M
ATTATCCAGCGACTAG-1_1	anti-human-Hashtag-5	AD2	5.12388	3.55819	2	GBCs at S-G2/M
ATTATCCGTAACATAG-1_1	anti-human-Hashtag-5	AD2	6.71481	-1.30665	3	GBCs at G2/M
ATTATCCGTCACCGAC-1_1	anti-human-Hashtag-5	AD2	-4.16309	2.17448	1	Fibroblast/Stromal cells
ATTATCCGTCCAGCGT-1_1	anti-human-Hashtag-5	AD2	-0.283729	1.96724	0	GBCs at G1/G0 and G1/S
ATTATCCGTGACAGCA-1_1	anti-human-Hashtag-5	AD2	0.746469	3.5026	0	GBCs at G1/G0 and G1/S
ATTATCCGTTCGGACC-1_1	anti-human-Hashtag-5	AD2	1.3781	1.66964	0	GBCs at G1/G0 and G1/S
ATTATCCGTTGTGCCG-1_1	anti-human-Hashtag-5	AD2	-4.4415	0.886721	1	Fibroblast/Stromal cells
ATTATCCTCAAGTCTG-1_1	anti-human-Hashtag-5	AD2	5.39358	3.37318	2	GBCs at S-G2/M
ATTATCCTCGGATACT-1_1	anti-human-Hashtag-5	AD2	-0.0751124	-0.683155	0	GBCs at G1/G0 and G1/S
ATTCACTAGATAACGT-1_1	anti-human-Hashtag-5	AD2	6.46213	-1.21101	3	GBCs at G2/M
ATTCACTAGCATTTCG-1_1	anti-human-Hashtag-5	AD2	0.188851	3.05297	0	GBCs at G1/G0 and G1/S
ATTCACTAGCCTCATA-1_1	anti-human-Hashtag-5	AD2	5.72202	3.72881	2	GBCs at S-G2/M
ATTCACTAGTCGAGGT-1_1	anti-human-Hashtag-5	AD2	-2.29526	-4.7334	4	Myofibroblasts
ATTCACTGTTATGACC-1_1	anti-human-Hashtag-5	AD2	1.87285	0.249223	0	GBCs at G1/G0 and G1/S
ATTCACTGTTTCGGCG-1_1	anti-human-Hashtag-5	AD2	0.790097	-2.69744	0	GBCs at G1/G0 and G1/S
ATTCACTTCGCCAATA-1_1	anti-human-Hashtag-5	AD2	7.80239	-1.62187	2	GBCs at S-G2/M
ATTCACTTCTCAAAGC-1_1	anti-human-Hashtag-5	AD2	-5.10012	-1.15586	1	Fibroblast/Stromal cells
ATTCAGGCACATACGT-1_1	anti-human-Hashtag-5	AD2	-4.17672	2.59729	1	Fibroblast/Stromal cells
ATTCAGGCAGTAGATA-1_1	anti-human-Hashtag-5	AD2	-1.58969	-2.66728	0	GBCs at G1/G0 and G1/S
ATTCAGGCAGTGGCTC-1_1	anti-human-Hashtag-5	AD2	-2.60968	-3.56004	0	GBCs at G1/G0 and G1/S
ATTCAGGCATTCAGGT-1_1	anti-human-Hashtag-5	AD2	4.31006	1.8826	2	GBCs at S-G2/M
ATTCAGGGTCAGGTAG-1_1	anti-human-Hashtag-5	AD2	-5.87642	0.627565	1	Fibroblast/Stromal cells
ATTCAGGGTGTGTGTT-1_1	anti-human-Hashtag-5	AD2	5.34577	-1.43599	3	GBCs at G2/M
ATTCAGGTCACTACTT-1_1	anti-human-Hashtag-5	AD2	3.70193	2.51955	2	GBCs at S-G2/M
ATTCAGGTCACTAGCA-1_1	anti-human-Hashtag-5	AD2	-3.43977	-0.436249	1	Fibroblast/Stromal cells
ATTCAGGTCGGCTTGG-1_1	anti-human-Hashtag-5	AD2	-1.85337	-1.30128	0	GBCs at G1/G0 and G1/S
ATTCAGGTCTACGCGG-1_1	anti-human-Hashtag-5	AD2	5.35218	-2.02173	3	GBCs at G2/M
ATTCATCAGGTCTACT-1_1	anti-human-Hashtag-5	AD2	-5.45593	0.416727	1	Fibroblast/Stromal cells
ATTCATCAGGTGCTGA-1_1	anti-human-Hashtag-5	AD2	-5.19183	1.46476	1	Fibroblast/Stromal cells
ATTCATCAGTGGATAT-1_1	anti-human-Hashtag-5	AD2	-2.2472	-1.43501	0	GBCs at G1/G0 and G1/S
ATTCATCCAACCGTAT-1_1	anti-human-Hashtag-5	AD2	4.07179	-2.5421	0	GBCs at G1/G0 and G1/S
ATTCATCCACTTGACA-1_1	anti-human-Hashtag-5	AD2	4.76278	4.31813	2	GBCs at S-G2/M
ATTCATCCAGTTCCAA-1_1	anti-human-Hashtag-5	AD2	-7.7572	-2.73311	1	Fibroblast/Stromal cells
ATTCATCGTCAACCAT-1_1	anti-human-Hashtag-5	AD2	1.81798	3.31421	2	GBCs at S-G2/M
ATTCATCTCGCGTTTC-1_1	anti-human-Hashtag-5	AD2	-4.7087	0.424829	1	Fibroblast/Stromal cells
ATTCCATAGAAGCGAA-1_1	anti-human-Hashtag-5	AD2	2.8587	-3.56008	0	GBCs at G1/G0 and G1/S
ATTCCATCAAGACCGA-1_1	anti-human-Hashtag-5	AD2	-2.41982	-0.586189	0	GBCs at G1/G0 and G1/S
ATTCCATCACAAATGA-1_1	anti-human-Hashtag-5	AD2	1.74726	3.61228	2	GBCs at S-G2/M
ATTCCATCACTCCGAG-1_1	anti-human-Hashtag-5	AD2	-4.83101	0.819957	1	Fibroblast/Stromal cells
ATTCCATCATCCTAAG-1_1	anti-human-Hashtag-5	AD2	-5.57892	2.08081	1	Fibroblast/Stromal cells
ATTCCATGTAGGAGGG-1_1	anti-human-Hashtag-5	AD2	5.45382	0.0487285	3	GBCs at G2/M
ATTCCATGTCCACATA-1_1	anti-human-Hashtag-5	AD2	-7.33966	-1.04422	1	Fibroblast/Stromal cells
ATTCCATTCGAGAGCA-1_1	anti-human-Hashtag-5	AD2	-5.99928	0.07565	1	Fibroblast/Stromal cells
ATTCCCGAGAAATTGC-1_1	anti-human-Hashtag-5	AD2	7.02795	-2.33095	3	GBCs at G2/M
ATTCCCGAGTAACCTC-1_1	anti-human-Hashtag-5	AD2	7.73211	-1.10432	3	GBCs at G2/M
ATTCCCGCAAGAGATT-1_1	anti-human-Hashtag-5	AD2	-0.0057529	0.600857	0	GBCs at G1/G0 and G1/S
ATTCCCGCACGCTGCA-1_1	anti-human-Hashtag-5	AD2	1.61048	-1.50678	0	GBCs at G1/G0 and G1/S
ATTCCCGCACTGGCGT-1_1	anti-human-Hashtag-5	AD2	-0.466853	2.99616	0	GBCs at G1/G0 and G1/S
ATTCCCGCAGAGCCCT-1_1	anti-human-Hashtag-5	AD2	5.80072	3.69607	2	GBCs at S-G2/M
ATTCCCGGTAATGCGG-1_1	anti-human-Hashtag-5	AD2	2.75375	3.88862	2	GBCs at S-G2/M
ATTCCCGGTGTCCACG-1_1	anti-human-Hashtag-5	AD2	-1.73638	2.6769	1	Fibroblast/Stromal cells
ATTCCCGTCAGGACGA-1_1	anti-human-Hashtag-5	AD2	-5.30296	0.210933	1	Fibroblast/Stromal cells
ATTCCCGTCGACATTG-1_1	anti-human-Hashtag-5	AD2	-2.14031	-0.79175	0	GBCs at G1/G0 and G1/S
ATTCCCGTCGCATTAG-1_1	anti-human-Hashtag-5	AD2	-3.66092	2.65294	1	Fibroblast/Stromal cells
ATTCCCGTCGCTAATG-1_1	anti-human-Hashtag-5	AD2	1.15903	3.39521	2	GBCs at S-G2/M
ATTCCCGTCTGGGATT-1_1	anti-human-Hashtag-5	AD2	6.74337	-0.913023	3	GBCs at G2/M
ATTCCCGTCTTCGTAT-1_1	anti-human-Hashtag-5	AD2	-7.53836	-2.89732	1	Fibroblast/Stromal cells
ATTCCTAAGAACTGAT-1_1	anti-human-Hashtag-5	AD2	-5.151	-3.0237	5	Fibroblast/Stromal cells
ATTCCTAAGCGCCCAT-1_1	anti-human-Hashtag-5	AD2	-1.98118	0.355907	0	GBCs at G1/G0 and G1/S
ATTCCTAAGCGGCTCT-1_1	anti-human-Hashtag-5	AD2	-1.98517	-1.90875	0	GBCs at G1/G0 and G1/S
ATTCCTAAGCTCCATA-1_1	anti-human-Hashtag-5	AD2	6.88134	-1.40967	3	GBCs at G2/M
ATTCCTAAGGATCACG-1_1	anti-human-Hashtag-5	AD2	-3.95928	2.30002	1	Fibroblast/Stromal cells
ATTCCTACACGTCGTG-1_1	anti-human-Hashtag-5	AD2	-1.267	-4.40861	0	GBCs at G1/G0 and G1/S
ATTCCTAGTACGACAG-1_1	anti-human-Hashtag-5	AD2	1.26002	0.852085	2	GBCs at S-G2/M
ATTCCTAGTCCAAAGG-1_1	anti-human-Hashtag-5	AD2	-4.71761	-5.05742	5	Fibroblast/Stromal cells
ATTCCTAGTGGTGATG-1_1	anti-human-Hashtag-5	AD2	-6.14101	-0.887673	1	Fibroblast/Stromal cells
ATTCCTAGTGTTCATG-1_1	anti-human-Hashtag-5	AD2	-3.90351	0.799444	1	Fibroblast/Stromal cells
ATTCCTATCAGACTGT-1_1	anti-human-Hashtag-5	AD2	-5.14568	-1.88439	1	Fibroblast/Stromal cells
ATTCCTATCTACCAGA-1_1	anti-human-Hashtag-5	AD2	5.55752	3.63791	2	GBCs at S-G2/M
ATTCGTTAGGCGCTTC-1_1	anti-human-Hashtag-5	AD2	-4.65767	-1.1181	1	Fibroblast/Stromal cells
ATTCGTTAGGTTAAAC-1_1	anti-human-Hashtag-5	AD2	2.7042	-2.90432	0	GBCs at G1/G0 and G1/S
ATTCGTTGTGGTCTAT-1_1	anti-human-Hashtag-5	AD2	2.1574	1.25589	2	GBCs at S-G2/M
ATTCGTTTCACAAGGG-1_1	anti-human-Hashtag-5	AD2	4.54976	-2.88206	3	GBCs at G2/M
ATTCGTTTCGCCAGTG-1_1	anti-human-Hashtag-5	AD2	6.39138	-2.56267	3	GBCs at G2/M
ATTCGTTTCTCCTGCA-1_1	anti-human-Hashtag-5	AD2	-5.479	-1.4568	1	Fibroblast/Stromal cells
ATTCTACAGAATTGCA-1_1	anti-human-Hashtag-5	AD2	7.11502	-1.23242	3	GBCs at G2/M
ATTCTACAGCCATCCG-1_1	anti-human-Hashtag-5	AD2	-2.76806	1.2261	1	Fibroblast/Stromal cells
ATTCTACCATCTCCCA-1_1	anti-human-Hashtag-5	AD2	4.09766	3.67033	2	GBCs at S-G2/M
ATTCTACGTCTCTCAC-1_1	anti-human-Hashtag-5	AD2	-6.68471	-0.926567	1	Fibroblast/Stromal cells
ATTCTACGTGTCCAAT-1_1	anti-human-Hashtag-5	AD2	-7.16831	0.221878	1	Fibroblast/Stromal cells
ATTCTTGAGGAGTACC-1_1	anti-human-Hashtag-5	AD2	7.36922	-0.643635	3	GBCs at G2/M
ATTCTTGAGGTTCCAT-1_1	anti-human-Hashtag-5	AD2	7.55389	-1.50974	3	GBCs at G2/M
ATTCTTGGTAAGGTCG-1_1	anti-human-Hashtag-5	AD2	-4.6715	0.796467	1	Fibroblast/Stromal cells
ATTCTTGGTGTCTTCC-1_1	anti-human-Hashtag-5	AD2	-1.95084	-4.46803	4	Myofibroblasts
ATTCTTGTCCGATTAG-1_1	anti-human-Hashtag-5	AD2	-0.225183	-0.946225	0	GBCs at G1/G0 and G1/S
ATTGGGTAGGTTCCAT-1_1	anti-human-Hashtag-5	AD2	-0.471315	0.665224	0	GBCs at G1/G0 and G1/S
ATTGGGTCACTAGTAC-1_1	anti-human-Hashtag-5	AD2	-0.731125	-2.83253	0	GBCs at G1/G0 and G1/S
ATTGGGTGTAATTGGA-1_1	anti-human-Hashtag-5	AD2	-1.39563	-5.22613	4	Myofibroblasts
ATTGGGTGTAGTTACC-1_1	anti-human-Hashtag-5	AD2	-1.76781	-4.98523	4	Myofibroblasts
ATTGGGTGTATTAAGG-1_1	anti-human-Hashtag-5	AD2	6.59839	-0.492557	3	GBCs at G2/M
ATTGGGTGTTGTTGTG-1_1	anti-human-Hashtag-5	AD2	3.37617	1.84752	2	GBCs at S-G2/M
ATTGGGTTCCTACAAG-1_1	anti-human-Hashtag-5	AD2	-2.32984	1.27059	1	Fibroblast/Stromal cells
ATTGTTCAGACTCGAG-1_1	anti-human-Hashtag-5	AD2	0.944119	-0.0673997	0	GBCs at G1/G0 and G1/S
ATTGTTCAGGACTATA-1_1	anti-human-Hashtag-5	AD2	2.86542	-1.53019	0	GBCs at G1/G0 and G1/S
ATTGTTCAGTACGTCT-1_1	anti-human-Hashtag-5	AD2	6.84777	0.414128	3	GBCs at G2/M
ATTGTTCCAGACCAAG-1_1	anti-human-Hashtag-5	AD2	-7.57762	-3.05877	1	Fibroblast/Stromal cells
ATTGTTCTCAAGCCGC-1_1	anti-human-Hashtag-5	AD2	1.43489	0.548249	0	GBCs at G1/G0 and G1/S
ATTGTTCTCACATCAG-1_1	anti-human-Hashtag-5	AD2	-0.381127	3.23676	0	GBCs at G1/G0 and G1/S
ATTGTTCTCCACAAGT-1_1	anti-human-Hashtag-5	AD2	2.58963	-2.67707	0	GBCs at G1/G0 and G1/S
ATTTACCAGGCCCGTT-1_1	anti-human-Hashtag-5	AD2	4.91989	3.74728	2	GBCs at S-G2/M
ATTTACCCAATAAGGT-1_1	anti-human-Hashtag-5	AD2	0.707102	-2.93549	0	GBCs at G1/G0 and G1/S
ATTTACCCACGGATCC-1_1	anti-human-Hashtag-5	AD2	6.08611	1.61783	2	GBCs at S-G2/M
ATTTACCCAGATCACT-1_1	anti-human-Hashtag-5	AD2	2.45121	-2.07256	0	GBCs at G1/G0 and G1/S
ATTTACCCAGGTAGTG-1_1	anti-human-Hashtag-5	AD2	5.03526	-1.05546	3	GBCs at G2/M
ATTTACCTCAGTGTCA-1_1	anti-human-Hashtag-5	AD2	6.41789	-0.107564	3	GBCs at G2/M
ATTTACCTCCACAAGT-1_1	anti-human-Hashtag-5	AD2	2.44047	3.90229	2	GBCs at S-G2/M
ATTTACCTCGCGGTAC-1_1	anti-human-Hashtag-5	AD2	-5.82394	0.0398695	1	Fibroblast/Stromal cells
ATTTCACAGATCCGAG-1_1	anti-human-Hashtag-5	AD2	-5.14543	-1.47293	0	GBCs at G1/G0 and G1/S
ATTTCACAGGAGGTTC-1_1	anti-human-Hashtag-5	AD2	-3.61491	0.933153	1	Fibroblast/Stromal cells
ATTTCACAGGTAGACC-1_1	anti-human-Hashtag-5	AD2	-3.76879	-0.669069	1	Fibroblast/Stromal cells
ATTTCACCAGCTTTCC-1_1	anti-human-Hashtag-5	AD2	-5.49017	-3.88313	5	Fibroblast/Stromal cells
ATTTCACTCCCATGGG-1_1	anti-human-Hashtag-5	AD2	6.85458	-1.79219	3	GBCs at G2/M
ATTTCACTCGCCAACG-1_1	anti-human-Hashtag-5	AD2	-5.46709	-1.60223	1	Fibroblast/Stromal cells
ATTTCTGAGCCGCTTG-1_1	anti-human-Hashtag-5	AD2	3.81327	1.94932	2	GBCs at S-G2/M
ATTTCTGAGGGAGGAC-1_1	anti-human-Hashtag-5	AD2	-7.67822	-1.53206	1	Fibroblast/Stromal cells
ATTTCTGCAACACAGG-1_1	anti-human-Hashtag-5	AD2	-7.38742	-2.8051	1	Fibroblast/Stromal cells
ATTTCTGGTCCTCATC-1_1	anti-human-Hashtag-5	AD2	-6.06537	-1.58976	1	Fibroblast/Stromal cells
ATTTCTGGTTGTACGT-1_1	anti-human-Hashtag-5	AD2	2.29607	-2.99905	0	GBCs at G1/G0 and G1/S
ATTTCTGTCCTATTGT-1_1	anti-human-Hashtag-5	AD2	-3.99383	-1.4733	1	Fibroblast/Stromal cells
ATTTCTGTCTCCGATC-1_1	anti-human-Hashtag-5	AD2	1.13792	-0.462497	0	GBCs at G1/G0 and G1/S
CAAAGAAAGCAGCCTC-1_1	anti-human-Hashtag-5	AD2	-4.11983	1.01841	1	Fibroblast/Stromal cells
CAAAGAAAGGTTAAAC-1_1	anti-human-Hashtag-5	AD2	5.08708	1.3345	2	GBCs at S-G2/M
CAACAACAGTCACAGG-1_1	anti-human-Hashtag-5	AD2	-6.03348	-1.68876	1	Fibroblast/Stromal cells
CAACAACCAAGGGTCA-1_1	anti-human-Hashtag-5	AD2	-7.14212	-0.600804	1	Fibroblast/Stromal cells
CAACAACCATAGAGGC-1_1	anti-human-Hashtag-5	AD2	-0.62675	2.97077	0	GBCs at G1/G0 and G1/S
CAACAACGTTGTGCAT-1_1	anti-human-Hashtag-5	AD2	-0.0649778	-1.45065	0	GBCs at G1/G0 and G1/S
CAACAACTCTGTGCAA-1_1	anti-human-Hashtag-5	AD2	-1.25778	2.94872	0	GBCs at G1/G0 and G1/S
CAACAGTAGCAGCAGT-1_1	anti-human-Hashtag-5	AD2	0.301091	0.644627	0	GBCs at G1/G0 and G1/S
CAACAGTAGCCTCCAG-1_1	anti-human-Hashtag-5	AD2	-5.99354	1.01543	1	Fibroblast/Stromal cells
CAACAGTCAATTGCTG-1_1	anti-human-Hashtag-5	AD2	-1.67474	-1.69404	0	GBCs at G1/G0 and G1/S
CAACAGTCAGTTGAAA-1_1	anti-human-Hashtag-5	AD2	0.906509	-2.69797	0	GBCs at G1/G0 and G1/S
CAACAGTGTGATGAAT-1_1	anti-human-Hashtag-5	AD2	-5.36258	1.37195	1	Fibroblast/Stromal cells
CAACAGTGTTATCTTC-1_1	anti-human-Hashtag-5	AD2	4.24306	3.34596	2	GBCs at S-G2/M
CAACAGTGTTATGACC-1_1	anti-human-Hashtag-5	AD2	1.1943	0.975751	0	GBCs at G1/G0 and G1/S
CAACAGTGTTTGACAC-1_1	anti-human-Hashtag-5	AD2	-3.06462	1.41411	1	Fibroblast/Stromal cells
CAACAGTTCAGGAGAC-1_1	anti-human-Hashtag-5	AD2	1.21092	0.101598	0	GBCs at G1/G0 and G1/S
CAACCAACAGCGAGTA-1_1	anti-human-Hashtag-5	AD2	-1.81447	1.20168	0	GBCs at G1/G0 and G1/S
CAACCAAGTACGGGAT-1_1	anti-human-Hashtag-5	AD2	-2.16114	2.29604	1	Fibroblast/Stromal cells
CAACCAAGTAGCGCCT-1_1	anti-human-Hashtag-5	AD2	2.56019	-2.28864	0	GBCs at G1/G0 and G1/S
CAACCAAGTATACGGG-1_1	anti-human-Hashtag-5	AD2	-2.21586	-4.98238	4	Myofibroblasts
CAACCAAGTTTAGACC-1_1	anti-human-Hashtag-5	AD2	-4.56401	1.78494	1	Fibroblast/Stromal cells
CAACCAATCAACCCGG-1_1	anti-human-Hashtag-5	AD2	-1.78357	-4.57209	4	Myofibroblasts
CAACCAATCAGACAAA-1_1	anti-human-Hashtag-5	AD2	1.25426	-1.11357	0	GBCs at G1/G0 and G1/S
CAACCTCAGCGATCGA-1_1	anti-human-Hashtag-5	AD2	-1.46932	-0.628067	0	GBCs at G1/G0 and G1/S
CAACCTCCAGTTGGTT-1_1	anti-human-Hashtag-5	AD2	-6.40226	-1.58666	1	Fibroblast/Stromal cells
CAACCTCCATCCCGTT-1_1	anti-human-Hashtag-5	AD2	5.94708	3.50292	2	GBCs at S-G2/M
CAACCTCGTAATGCGG-1_1	anti-human-Hashtag-5	AD2	2.15992	2.58376	2	GBCs at S-G2/M
CAACCTCTCGATACGT-1_1	anti-human-Hashtag-5	AD2	5.91535	3.63994	2	GBCs at S-G2/M
CAACCTCTCGGCATCG-1_1	anti-human-Hashtag-5	AD2	-1.68083	2.14676	0	GBCs at G1/G0 and G1/S
CAACGATAGAGTCCGA-1_1	anti-human-Hashtag-5	AD2	4.25451	-1.97093	0	GBCs at G1/G0 and G1/S
CAACGATAGTGCAAAT-1_1	anti-human-Hashtag-5	AD2	2.03339	-0.00683456	0	GBCs at G1/G0 and G1/S
CAACGATCACTACCCT-1_1	anti-human-Hashtag-5	AD2	-2.09637	0.986628	0	GBCs at G1/G0 and G1/S
CAACGATCAGCTACCG-1_1	anti-human-Hashtag-5	AD2	0.0315749	0.183009	0	GBCs at G1/G0 and G1/S
CAACGATGTTTAGACC-1_1	anti-human-Hashtag-5	AD2	-6.92262	-0.485584	1	Fibroblast/Stromal cells
CAACGATTCTGGAAGG-1_1	anti-human-Hashtag-5	AD2	5.47367	3.05228	2	GBCs at S-G2/M
CAACGGCCACGACTAT-1_1	anti-human-Hashtag-5	AD2	4.0465	4.2655	2	GBCs at S-G2/M
CAACGGCCAGCAATTC-1_1	anti-human-Hashtag-5	AD2	3.33786	4.1418	2	GBCs at S-G2/M
CAACGGCCATTCACAG-1_1	anti-human-Hashtag-5	AD2	-2.48061	0.0444139	1	Fibroblast/Stromal cells
CAACGGCGTACGTTCA-1_1	anti-human-Hashtag-5	AD2	4.69358	-1.00224	3	GBCs at G2/M
CAACGGCGTGGACCAA-1_1	anti-human-Hashtag-5	AD2	1.0198	0.248511	2	GBCs at S-G2/M
CAACGGCGTGTTGAGG-1_1	anti-human-Hashtag-5	AD2	0.0272144	-1.66177	0	GBCs at G1/G0 and G1/S
CAACGGCTCACTGTCC-1_1	anti-human-Hashtag-5	AD2	4.71053	4.27986	2	GBCs at S-G2/M
CAACGGCTCCATCCGT-1_1	anti-human-Hashtag-5	AD2	-7.05542	-2.76551	1	Fibroblast/Stromal cells
CAACGGCTCCTTTGAT-1_1	anti-human-Hashtag-5	AD2	3.36941	4.38076	2	GBCs at S-G2/M
CAACGGCTCTAATTCC-1_1	anti-human-Hashtag-5	AD2	0.807142	2.48402	0	GBCs at G1/G0 and G1/S
CAAGACTAGCTCTTCC-1_1	anti-human-Hashtag-5	AD2	-5.83594	-1.30255	1	Fibroblast/Stromal cells
CAAGACTAGGTAGTAT-1_1	anti-human-Hashtag-5	AD2	7.5347	0.0986107	3	GBCs at G2/M
CAAGACTCAAGGTCGA-1_1	anti-human-Hashtag-5	AD2	-4.54262	1.627	1	Fibroblast/Stromal cells
CAAGACTCATTAGGCT-1_1	anti-human-Hashtag-5	AD2	5.84825	-0.364109	3	GBCs at G2/M
CAAGACTGTACGATCT-1_1	anti-human-Hashtag-5	AD2	2.65717	-1.48471	0	GBCs at G1/G0 and G1/S
CAAGACTGTAGACGGT-1_1	anti-human-Hashtag-5	AD2	-4.57786	0.312821	1	Fibroblast/Stromal cells
CAAGACTGTCCAGCCA-1_1	anti-human-Hashtag-5	AD2	5.47505	-2.89429	3	GBCs at G2/M
CAAGACTTCGAACACT-1_1	anti-human-Hashtag-5	AD2	1.30171	-3.05992	0	GBCs at G1/G0 and G1/S
CAAGAGGAGGATTCAA-1_1	anti-human-Hashtag-5	AD2	2.97835	1.49983	2	GBCs at S-G2/M
CAAGAGGCACACACTA-1_1	anti-human-Hashtag-5	AD2	3.45911	-2.767	0	GBCs at G1/G0 and G1/S
CAAGAGGCACACGCCA-1_1	anti-human-Hashtag-5	AD2	5.39062	-3.04068	3	GBCs at G2/M
CAAGAGGCATCAGCTA-1_1	anti-human-Hashtag-5	AD2	-2.10959	2.72276	1	Fibroblast/Stromal cells
CAAGAGGCATCCGTGG-1_1	anti-human-Hashtag-5	AD2	-0.909078	1.1204	0	GBCs at G1/G0 and G1/S
CAAGAGGCATTGTCGA-1_1	anti-human-Hashtag-5	AD2	7.13828	0.093742	3	GBCs at G2/M
CAAGAGGGTAGGAGGG-1_1	anti-human-Hashtag-5	AD2	-7.08786	-0.182023	1	Fibroblast/Stromal cells
CAAGAGGGTCTTGCTC-1_1	anti-human-Hashtag-5	AD2	-0.87706	2.49908	0	GBCs at G1/G0 and G1/S
CAAGAGGGTGCCGAAA-1_1	anti-human-Hashtag-5	AD2	7.26261	-0.55837	3	GBCs at G2/M
CAAGAGGTCAATGTCG-1_1	anti-human-Hashtag-5	AD2	6.24733	-1.0929	3	GBCs at G2/M
CAAGAGGTCATAGAGA-1_1	anti-human-Hashtag-5	AD2	-6.15019	0.725704	1	Fibroblast/Stromal cells
CAAGAGGTCGATTTCT-1_1	anti-human-Hashtag-5	AD2	0.63096	-0.119379	0	GBCs at G1/G0 and G1/S
CAAGAGGTCGTCAAAC-1_1	anti-human-Hashtag-5	AD2	-3.55701	-2.96971	4	Myofibroblasts
CAAGCTAAGCGACATG-1_1	anti-human-Hashtag-5	AD2	6.84006	-0.53739	3	GBCs at G2/M
CAAGCTAAGCTTACGT-1_1	anti-human-Hashtag-5	AD2	6.7182	-1.43715	3	GBCs at G2/M
CAAGCTACACTCACTC-1_1	anti-human-Hashtag-5	AD2	-3.78786	1.76261	1	Fibroblast/Stromal cells
CAAGCTACAGACACCC-1_1	anti-human-Hashtag-5	AD2	2.66981	3.7081	2	GBCs at S-G2/M
CAAGCTACATAGATCC-1_1	anti-human-Hashtag-5	AD2	-2.3469	0.398546	1	Fibroblast/Stromal cells
CAAGCTAGTGCCGAAA-1_1	anti-human-Hashtag-5	AD2	-0.67257	2.6555	0	GBCs at G1/G0 and G1/S
CAAGGGATCCGGCTTT-1_1	anti-human-Hashtag-5	AD2	4.22024	2.27314	2	GBCs at S-G2/M
CAAGGGATCTCGTGGG-1_1	anti-human-Hashtag-5	AD2	-6.14565	0.57577	1	Fibroblast/Stromal cells
CAATACGAGGTTGGTG-1_1	anti-human-Hashtag-5	AD2	7.15648	-0.348196	3	GBCs at G2/M
CAATACGAGTGGGAAA-1_1	anti-human-Hashtag-5	AD2	2.11615	-3.43229	0	GBCs at G1/G0 and G1/S
CAATACGGTACTAGCT-1_1	anti-human-Hashtag-5	AD2	-1.14721	2.95838	0	GBCs at G1/G0 and G1/S
CAATACGGTATCGCTA-1_1	anti-human-Hashtag-5	AD2	-4.17935	2.3682	1	Fibroblast/Stromal cells
CAATACGGTCAAAGCG-1_1	anti-human-Hashtag-5	AD2	-1.80615	-1.33583	0	GBCs at G1/G0 and G1/S
CAATACGGTCGCACGT-1_1	anti-human-Hashtag-5	AD2	7.51072	-0.526204	3	GBCs at G2/M
CAATACGGTCTTAGTG-1_1	anti-human-Hashtag-5	AD2	4.51835	3.70734	2	GBCs at S-G2/M
CAATACGGTGTTGAGG-1_1	anti-human-Hashtag-5	AD2	3.89	2.08037	2	GBCs at S-G2/M
CAATACGGTTAGGGAC-1_1	anti-human-Hashtag-5	AD2	-5.29704	-0.0692497	1	Fibroblast/Stromal cells
CAATACGTCAAGCCGC-1_1	anti-human-Hashtag-5	AD2	1.12568	2.83042	0	GBCs at G1/G0 and G1/S
CAATACGTCAGGTAAA-1_1	anti-human-Hashtag-5	AD2	6.43476	-0.937719	3	GBCs at G2/M
CAATACGTCTCTTAAC-1_1	anti-human-Hashtag-5	AD2	6.05073	-1.80081	3	GBCs at G2/M
CAATACGTCTGGACCG-1_1	anti-human-Hashtag-5	AD2	7.98138	-0.719605	3	GBCs at G2/M
CAATCGAAGAGTCAGC-1_1	anti-human-Hashtag-5	AD2	-4.27959	2.4355	1	Fibroblast/Stromal cells
CAATCGAAGGTGCATG-1_1	anti-human-Hashtag-5	AD2	3.49597	3.03546	2	GBCs at S-G2/M
CAATCGAAGTCAAGCG-1_1	anti-human-Hashtag-5	AD2	-5.02286	-1.29383	1	Fibroblast/Stromal cells
CAATCGACAATTTCGG-1_1	anti-human-Hashtag-5	AD2	-7.01198	-2.12383	1	Fibroblast/Stromal cells
CAATCGACACCGTGAC-1_1	anti-human-Hashtag-5	AD2	1.98196	2.05589	0	GBCs at G1/G0 and G1/S
CAATCGACACTGATTG-1_1	anti-human-Hashtag-5	AD2	4.94945	-1.58013	3	GBCs at G2/M
CAATCGATCGTGACTA-1_1	anti-human-Hashtag-5	AD2	4.44477	3.52942	2	GBCs at S-G2/M
CAATGACAGTTCGGTT-1_1	anti-human-Hashtag-5	AD2	5.40249	-2.38932	3	GBCs at G2/M
CAATGACCAACGAGGT-1_1	anti-human-Hashtag-5	AD2	0.909728	3.09741	0	GBCs at G1/G0 and G1/S
CAATGACCACGGTAGA-1_1	anti-human-Hashtag-5	AD2	-3.49921	2.53853	1	Fibroblast/Stromal cells
CAATGACCAGAGTCTT-1_1	anti-human-Hashtag-5	AD2	2.18402	-1.09104	0	GBCs at G1/G0 and G1/S
CAATGACCATTCCTAT-1_1	anti-human-Hashtag-5	AD2	-1.33019	-1.79339	0	GBCs at G1/G0 and G1/S
CAATGACGTAGGTAGC-1_1	anti-human-Hashtag-5	AD2	0.457915	-1.71488	0	GBCs at G1/G0 and G1/S
CAATGACGTAGTTAGA-1_1	anti-human-Hashtag-5	AD2	-1.33048	-0.652987	0	GBCs at G1/G0 and G1/S
CAATGACTCCGATGCG-1_1	anti-human-Hashtag-5	AD2	1.41486	1.37918	0	GBCs at G1/G0 and G1/S
CAATGACTCGTTAGAC-1_1	anti-human-Hashtag-5	AD2	-3.49915	2.518	1	Fibroblast/Stromal cells
CAATGACTCTGCTGAA-1_1	anti-human-Hashtag-5	AD2	5.36849	-2.90186	3	GBCs at G2/M
CAATGACTCTTCCGTG-1_1	anti-human-Hashtag-5	AD2	-7.63403	-3.19087	1	Fibroblast/Stromal cells
CAATTTCAGCGCTGCT-1_1	anti-human-Hashtag-5	AD2	1.14935	2.38038	0	GBCs at G1/G0 and G1/S
CAATTTCAGGACTATA-1_1	anti-human-Hashtag-5	AD2	-0.216628	0.968173	0	GBCs at G1/G0 and G1/S
CAATTTCAGTCCCGGT-1_1	anti-human-Hashtag-5	AD2	-7.42769	-1.47847	1	Fibroblast/Stromal cells
CAATTTCGTAACATCC-1_1	anti-human-Hashtag-5	AD2	3.58631	-3.16728	0	GBCs at G1/G0 and G1/S
CAATTTCGTCCTCAGG-1_1	anti-human-Hashtag-5	AD2	-2.07742	0.889392	0	GBCs at G1/G0 and G1/S
CAATTTCGTTCCCACT-1_1	anti-human-Hashtag-5	AD2	4.05378	-2.61469	0	GBCs at G1/G0 and G1/S
CAATTTCTCAGAGTGG-1_1	anti-human-Hashtag-5	AD2	-3.35159	-1.43155	1	Fibroblast/Stromal cells
CAATTTCTCCGTCCTA-1_1	anti-human-Hashtag-5	AD2	1.98091	-1.23307	0	GBCs at G1/G0 and G1/S
CAATTTCTCGGTGAAG-1_1	anti-human-Hashtag-5	AD2	-6.99942	-1.4129	1	Fibroblast/Stromal cells
CAATTTCTCTAGAACC-1_1	anti-human-Hashtag-5	AD2	1.0869	1.37303	0	GBCs at G1/G0 and G1/S
CACAACAAGCCAAGCA-1_1	anti-human-Hashtag-5	AD2	6.0472	-2.88395	3	GBCs at G2/M
CACAACAAGGCATGCA-1_1	anti-human-Hashtag-5	AD2	2.77287	3.37267	2	GBCs at S-G2/M
CACAACAAGTACCGGA-1_1	anti-human-Hashtag-5	AD2	4.31349	-3.27723	0	GBCs at G1/G0 and G1/S
CACAACACACATGGTT-1_1	anti-human-Hashtag-5	AD2	5.10676	4.13215	2	GBCs at S-G2/M
CACAACACACCAGACC-1_1	anti-human-Hashtag-5	AD2	3.35857	-2.62388	0	GBCs at G1/G0 and G1/S
CACAACACACGACGAA-1_1	anti-human-Hashtag-5	AD2	2.27691	3.37912	2	GBCs at S-G2/M
CACAACACACTTCAAG-1_1	anti-human-Hashtag-5	AD2	-0.343887	-0.130432	0	GBCs at G1/G0 and G1/S
CACAACACAGGAATAT-1_1	anti-human-Hashtag-5	AD2	-2.45707	-3.8842	4	Myofibroblasts
CACAACACATCCGCGA-1_1	anti-human-Hashtag-5	AD2	4.67049	-2.13574	0	GBCs at G1/G0 and G1/S
CACAACAGTAGCGCTC-1_1	anti-human-Hashtag-5	AD2	-5.19359	-1.28225	1	Fibroblast/Stromal cells
CACAACAGTCTACAGT-1_1	anti-human-Hashtag-5	AD2	-0.710773	1.91155	1	Fibroblast/Stromal cells
CACAACATCATTGTGG-1_1	anti-human-Hashtag-5	AD2	3.20027	2.6234	2	GBCs at S-G2/M
CACAACATCCGAGCTG-1_1	anti-human-Hashtag-5	AD2	0.564762	-2.25488	0	GBCs at G1/G0 and G1/S
CACAACATCTCACTCG-1_1	anti-human-Hashtag-5	AD2	3.84135	3.5959	2	GBCs at S-G2/M
CACACAAAGAGACAAG-1_1	anti-human-Hashtag-5	AD2	1.36571	-1.38163	0	GBCs at G1/G0 and G1/S
CACACAAAGTAGGTTA-1_1	anti-human-Hashtag-5	AD2	0.176704	2.75993	0	GBCs at G1/G0 and G1/S
CACACAACAAGAGTAT-1_1	anti-human-Hashtag-5	AD2	-4.41556	2.24474	1	Fibroblast/Stromal cells
CACACAACAATAGGGC-1_1	anti-human-Hashtag-5	AD2	-5.63658	0.987194	1	Fibroblast/Stromal cells
CACACAACACTGTCCT-1_1	anti-human-Hashtag-5	AD2	2.03585	-0.128272	0	GBCs at G1/G0 and G1/S
CACACAACAGGGATAC-1_1	anti-human-Hashtag-5	AD2	-7.04445	-0.405321	1	Fibroblast/Stromal cells
CACACAATCCAAGCAT-1_1	anti-human-Hashtag-5	AD2	-6.43579	0.667484	1	Fibroblast/Stromal cells
CACACAATCCAATCTT-1_1	anti-human-Hashtag-5	AD2	-5.74114	1.21952	1	Fibroblast/Stromal cells
CACACAATCTCAAAGC-1_1	anti-human-Hashtag-5	AD2	2.95878	4.16288	2	GBCs at S-G2/M
CACAGATAGGAGACCT-1_1	anti-human-Hashtag-5	AD2	6.49054	-0.540908	3	GBCs at G2/M
CACAGATCACGGCTAC-1_1	anti-human-Hashtag-5	AD2	4.72659	3.07313	2	GBCs at S-G2/M
CACAGATCAGAGTTGG-1_1	anti-human-Hashtag-5	AD2	-1.34284	-2.63419	0	GBCs at G1/G0 and G1/S
CACAGATCATACCGTA-1_1	anti-human-Hashtag-5	AD2	-4.33146	-2.42093	5	Fibroblast/Stromal cells
CACAGATGTCCTATAG-1_1	anti-human-Hashtag-5	AD2	-3.07892	0.272402	1	Fibroblast/Stromal cells
CACAGATGTTCCATTT-1_1	anti-human-Hashtag-5	AD2	4.94229	3.13643	2	GBCs at S-G2/M
CACAGATTCAAGAAAC-1_1	anti-human-Hashtag-5	AD2	1.0183	0.868258	0	GBCs at G1/G0 and G1/S
CACAGATTCATTTGCT-1_1	anti-human-Hashtag-5	AD2	0.764127	2.19749	0	GBCs at G1/G0 and G1/S
[truncated: 23,785 more rows]

## Sheet: Table S3
	Table S3. Number of cells per each cell type for each individual
	CellType	sample	nCells	Percentage		Column Names	Description
1	Fibroblast/Stromal cells	AD1	653	24.5304		CellType	different cell types
2	Fibroblast/Stromal cells	AD2	2479	32.5756		sample	sample of origin
3	Fibroblast/Stromal cells	AD3	744	30.4918		nCells	number of cells of a specific cell type in a sample
4	Fibroblast/Stromal cells	AD4	306	14.8544		Percentage	percentage of cells of a specific cell type inside a sample
5	Fibroblast/Stromal cells	AD5	439	22.1605
6	Fibroblast/Stromal cells	Control1	823	36.144
7	Fibroblast/Stromal cells	Control2	1465	49.1776
8	Fibroblast/Stromal cells	Control3	1662	44.0382
9	Differentiating GBCs	AD1	1029	38.6551
10	Differentiating GBCs	AD2	2603	34.205
11	Differentiating GBCs	AD3	862	35.3279
12	Differentiating GBCs	AD4	768	37.2816
13	Differentiating GBCs	AD5	685	34.5785
14	Differentiating GBCs	Control1	696	30.5665
15	Differentiating GBCs	Control2	744	24.9748
16	Differentiating GBCs	Control3	1050	27.8219
17	GBCs at G2/M	AD1	348	13.0729
18	GBCs at G2/M	AD2	903	11.866
19	GBCs at G2/M	AD3	301	12.3361
20	GBCs at G2/M	AD4	378	18.3495
21	GBCs at G2/M	AD5	310	15.6487
22	GBCs at G2/M	Control1	270	11.8577
23	GBCs at G2/M	Control2	237	7.95569
24	GBCs at G2/M	Control3	356	9.43296
25	GBCs at S-G2/M	AD1	569	21.3749
26	GBCs at S-G2/M	AD2	1366	17.9501
27	GBCs at S-G2/M	AD3	445	18.2377
28	GBCs at S-G2/M	AD4	572	27.767
29	GBCs at S-G2/M	AD5	468	23.6244
30	GBCs at S-G2/M	Control1	401	17.6109
31	GBCs at S-G2/M	Control2	421	14.1323
32	GBCs at S-G2/M	Control3	572	15.1563
33	Myofibroblasts	AD1	63	2.36664
34	Myofibroblasts	AD2	259	3.40342
35	Myofibroblasts	AD3	88	3.60656
36	Myofibroblasts	AD4	36	1.74757
37	Myofibroblasts	AD5	79	3.98788
38	Myofibroblasts	Control1	87	3.82082
39	Myofibroblasts	Control2	112	3.75965
40	Myofibroblasts	Control3	134	3.55061

## Sheet: Table S4
Table S4. 76 common pathways between GBC cells derived from cultured olfactory mucosa cells in this experiment and in GBCs derived from the olfactory mucosa biopsy (Durante et al. Nat Neurosci. 2020; 23: 323–326) and their related functions in the cell.
Reactome Pathway	Part of
Activation of AMPK downstream of NMDARs	neuronal system
Assembly and cell surface presentation of NMDA receptors	neuronal system
Neurotransmitter receptors and postsynaptic signal transmission	neuronal system
Transmission across Chemical Synapses	neuronal system
Post NMDA receptor activation events	neuronal system
Neuronal System	neuronal system
Activation of NMDA receptors and postsynaptic events	neuronal system
L1CAM interactions	developmental biology
Recycling pathway of L1	developmental biology
Hedgehog 'off' state	signal transduction
Signaling by Hedgehog	signal transduction
RHO GTPases activate IQGAPs	signal transduction
RHO GTPases Activate Formins	signal transduction
Nuclear signaling by ERBB4	signal transduction
Signaling by Rho GTPases	signal transduction
Signaling by Rho GTPases, Miro GTPases and RHOBTB3	signal transduction
Signaling by ERBB4	signal transduction
RHO GTPase Effectors	signal transduction
RHOBTB2 GTPase cycle	signal transduction
Cilium Assembly	organelle biogenesis and maintenance
Organelle biogenesis and maintenance	organelle biogenesis and maintenance
Intraflagellar transport	organelle biogenesis and maintenance
Anchoring of the basal body to the plasma membrane	organelle biogenesis and maintenance
Mitotic Prometaphase	cell cycle
G2/M Transition	cell cycle
Mitotic G2-G2/M phases	cell cycle
Resolution of Sister Chromatid Cohesion	cell cycle
Centrosome maturation	cell cycle
Regulation of PLK1 Activity at G2/M Transition	cell cycle
Separation of Sister Chromatids	cell cycle
Mitotic Anaphase	cell cycle
Mitotic Metaphase and Anaphase	cell cycle
M Phase	cell cycle
Cell Cycle	cell cycle
Cell Cycle, Mitotic	cell cycle
Loss of Nlp from mitotic centrosomes	cell cycle
Recruitment of NuMA to mitotic centrosomes	cell cycle
The role of GTSE1 in G2/M progression after G2 checkpoint	cell cycle
Loss of proteins required for interphase microtubule organization from the centrosome	cell cycle
EML4 and NUDC in mitotic spindle formation	cell cycle
Sealing of the nuclear envelope (NE) by ESCRT-III	cell cycle
Nuclear Envelope (NE) Reassembly	cell cycle
AURKA Activation by TPX2	cell cycle
Recruitment of mitotic centrosome proteins and complexes	cell cycle
HSP90 chaperone cycle for steroid hormone receptors (SHR) in the presence of ligand	cellular responses to stimuli
Microtubule-dependent trafficking of connexons from Golgi to the plasma membrane	vesicle-mediated transport
Transport of connexons to the plasma membrane	vesicle-mediated transport
Gap junction assembly	vesicle-mediated transport
Gap junction trafficking and regulation	vesicle-mediated transport
COPI-independent Golgi-to-ER retrograde traffic	vesicle-mediated transport
Translocation of SLC2A4 (GLUT4) to the plasma membrane	vesicle-mediated transport
COPI-dependent Golgi-to-ER retrograde traffic	vesicle-mediated transport
Gap junction trafficking	vesicle-mediated transport
Intra-Golgi and retrograde Golgi-to-ER traffic	vesicle-mediated transport
Golgi-to-ER retrograde transport	vesicle-mediated transport
Chaperonin-mediated protein folding	metabolism of proteins
Post-chaperonin tubulin folding pathway	metabolism of proteins
Protein folding	metabolism of proteins
Prefoldin mediated transfer of substrate to CCT/TriC	metabolism of proteins
Formation of tubulin folding intermediates by CCT/TriC	metabolism of proteins
Cooperation of Prefoldin and TriC/CCT in actin and tubulin folding	metabolism of proteins
Carboxyterminal post-translational modifications of tubulin	metabolism of proteins
Transport to the Golgi and subsequent modification	metabolism of proteins
Asparagine N-linked glycosylation	metabolism of proteins
COPI-mediated anterograde transport	vesicle-mediated transport; metabolism of proteins
ER to Golgi Anterograde Transport	vesicle-mediated transport; metabolism of proteins
MHC class II antigen presentation	immune system
Factors involved in megakaryocyte development and platelet production	hemostasis
Kinesins	hemostasis
Autophagy	autophagy
Selective autophagy	autophagy
Aggrephagy	autophagy
Macroautophagy	autophagy
Infectious disease	disease
HCMV Infection	disease
HCMV Early Events	disease

## Sheet: Table S5
Table S5. List of AD-associated differentially expressed genes between cognitively healthy individuals and patients with AD
Gene	avg_log2FC	p_val_adj		Column Names	Description
C9orf114	0.482821	0		gene	DE genes
CBX3	1.04302	0		avg_log2FC	average log2 Fold Change
CCDC85B	-0.377601	0		p_val_adj	adjusted p-value
CCND1	0.374501	6.13468e-233
CDC42	0.37345	0
CETN3	0.692159	0
CTSB	0.364967	8.67116e-288
GNG11	0.403623	1.47566e-195
GPX4	-0.544304	0
HAS2	0.472362	0
HNRNPM	0.781906	0
IGFBP2	-0.92899	0
MIF	-0.555129	0
MMP1	1.03591	0
MMP14	0.430588	0
MT-ATP8	0.853261	0
MT2A	0.555889	0
PABPC1	1.00664	0
PRRX2	-0.767542	0
PSMD14	0.773935	0
PSMD2	0.405929	0
RBM8A	0.581964	0
RPL10	-0.359576	0
RPL13	-0.251302	0
RPL29	-0.276503	0
RPL30	-0.273829	0
RPS10	0.783161	0
RPS14	-0.264826	0
RPS2	-0.28047	0
RPS27L	0.772455	0
RPS3A	-0.251117	0
RPS9	-0.361385	0
SERPINE1	0.731019	0
SLC20A1	0.390624	1.37497e-277
STC1	1.58753	0
SVIP	0.353677	8.60394e-211
TFPI2	1.04073	2.64509e-284
RPSA	-0.339232	0
RPL3	-0.336944	0
PHPT1	-0.273354	0
RPS11	-0.321594	0
NUPR1	-0.543709	0
ZYX	0.396226	0
TUBB	0.518815	0
MGP	-1.35972	0
SELM	-0.462665	0
SFRP2	-1.54432	0
RAB13	-0.39153	0
PPIA	0.385158	0
TSPO	-0.345333	0
MT-ND2	0.339549	0
ELK3	0.287501	9.74178e-204
RPL23A	0.405616	0
G0S2	0.436433	2.40048e-30
TUBA1B	0.482656	0
AP2B1	0.312982	3.54886e-260
ELP5	-0.620313	0
PSMC3IP	0.391537	0
KRTCAP2	-0.465215	0
RGS4	0.328128	2.13248e-186
SURF6	0.33893	3.76988e-256
ELN	-0.580279	0
BCYRN1	1.47152	0
FOS	-0.430803	0
NAA15	0.410596	0
LXN	-0.422782	0
PTBP1	0.354063	0
EIF2B4	0.327267	5.16509e-292
ABCF1	0.302942	2.33073e-253
ACTN4	0.252506	2.27655e-147
GPI	0.325337	3.32383e-303
COL6A3	0.646718	0
DYNC1I2	0.318686	0
TUBA1C	0.381731	4.68138e-278
SELK	0.382528	0
MRPL1	0.364584	0
TUBB4B	0.414968	0
RANGAP1	0.32978	4.03169e-232
HTRA1	-0.786556	0
TACC3	0.341402	1.00417e-200
MT-ND6	0.388354	0
FOXD1	0.306735	2.65401e-251
LARP7	0.34758	0
ALCAM	0.284286	8.26933e-162
RBBP4	0.287715	4.76104e-201
PDXDC1	0.367327	4.50478e-303
FLNB	0.321216	1.84911e-197
ZFP36L1	0.269152	1.50736e-130
RRAS	-0.352643	0
FLJ27365	0.271349	1.86014e-169
MCM7	0.39367	4.78772e-286
MPHOSPH6	0.43524	0
CLU	-0.508884	3.45669e-240
MAP1B	0.311767	1.36805e-200
CDH2	0.298731	5.05571e-166
XRCC6	0.352307	0
PDGFRB	-0.336225	1.21428e-148
RHOB	0.333732	9.0552e-229
HNRNPUL1	0.324798	1.00113e-276
WBP5	0.352605	2.39988e-282
PCSK7	0.348888	3.00817e-225
MTRNR2L12	-0.376269	7.77782e-275
HMGN2	0.581043	0
LUM	-0.452079	0
THBS1	0.558976	0
MT-ND4L	0.458902	0
TARS	0.360346	1.1509e-296
NDUFA4L2	-0.427126	1.30713e-248
NBL1	-0.424663	6.10023e-246
DPYSL2	0.325663	1.56484e-250
CDK1	0.401603	8.30464e-182
APLP2	-0.335318	2.90175e-250
HLA-B	0.348828	3.87645e-159
HES1	0.266973	2.36605e-49
MRPL33	0.364309	0
TLE4	0.521788	0
KPNA2	0.377157	6.82909e-163
CSTB	0.286678	5.96227e-250
IFI27	0.466208	1.05747e-217
DCN	-0.413362	0
GREM1	-0.511903	2.84319e-150
CKAP2	0.318175	8.66753e-131
TMEM97	-0.402687	2.41326e-159
CCL2	0.291074	4.24557e-65
SFRP1	-0.599574	0
CXCL12	0.289791	6.88504e-93
MIR4435-1HG	0.630203	0
NDUFA13	0.520623	0
MT-ND3	0.47485	0
IGFBP7	-0.416662	1.84867e-207
ITGBL1	-0.412705	4.89245e-301
ITM2B	-0.40924	7.99385e-247
TYMS	0.382476	1.04897e-250
SNHG9	0.37507	0
CAMK2N1	-0.37026	9.76525e-230
CDC20	0.359189	5.95667e-168
C9orf16	-0.358867	7.20534e-292
PCDH9	-0.354809	0
ARF5	-0.349377	0
MAP1LC3A	-0.349176	0
ARL6IP1	0.3489	1.33092e-117
EVA1B	-0.347364	0
MTRNR2L8	-0.340481	3.15523e-271
MXD4	-0.337388	7.50249e-281
PFN1	0.332745	0
TPT1	-0.329654	0
TOMM5	-0.329274	0
HNRNPK	0.32785	0
CD81	-0.321683	0
RHOBTB3	-0.320448	6.09512e-136
FOSB	-0.317277	2.18649e-187
ISLR	-0.311131	3.88663e-184
PTTG1	0.310752	1.00548e-135
NCOA7	-0.310677	1.83959e-218
EIF5A	0.30802	0
CRIM1	0.307297	1.14627e-203
SUB1	0.306093	0
COX16	0.304168	7.25029e-282
FKBP8	-0.300951	0
ANPEP	0.300187	2.54709e-165
SNRPG	0.299522	0
LGALS3	-0.297655	3.54942e-157
PTTG1IP	-0.288621	5.50282e-219
AMD1	0.288241	1.79428e-245
PRDX5	-0.287709	8.12126e-302
MGLL	0.287698	2.79782e-180
TAGLN2	0.287689	1.69852e-265
NUSAP1	0.285594	5.6507e-119
TGFB1	-0.285396	7.03776e-154
COL6A1	-0.284259	2.14188e-68
MRFAP1L1	0.284239	6.19993e-284
TNC	0.282665	1.25826e-227
RARS	0.282616	3.6526e-209
HSPE1	0.282137	1.13644e-248
VMP1	0.282133	6.45677e-167
CYR61	0.28186	1.6541e-89
H2AFJ	-0.280312	2.15872e-214
PHGDH	-0.28003	5.15656e-141
CTGF	-0.279945	2.13353e-32
FERMT2	-0.279269	2.37336e-162
CTSK	-0.278309	1.49257e-261
PGF	-0.277609	4.37788e-208
TKT	-0.277311	2.71419e-187
ADAMTS6	0.276589	3.52648e-149
UBXN1	-0.27531	3.74013e-232
PFDN2	0.275068	4.62711e-220
FHL1	-0.275017	2.08451e-205
KNOP1	0.272143	7.13088e-205
MYEOV	0.269469	8.01569e-219
HSBP1	0.269251	3.93486e-296
CFL1	0.268029	0
H2AFZ	0.267713	6.19984e-122
UBE2C	0.266637	2.07562e-73
CRABP2	-0.26588	1.42099e-199
EIF4EBP1	-0.265854	7.1138e-136
BEX1	0.265808	1.93467e-109
TIMP3	0.264925	5.59704e-100
MAGI1	0.264858	1.50248e-239
ARID5B	-0.264774	5.30863e-130
C11orf31	-0.264612	3.37405e-228
CAPN2	0.264506	7.47959e-198
CALD1	-0.263596	9.67629e-142
SQLE	-0.262178	2.15439e-95
SAT1	-0.261073	2.2697e-19
ALKBH7	-0.260358	4.09256e-202
ENO1	0.259994	5.66324e-242
FTH1	-0.259562	2.8836e-152
EMP1	0.259248	1.19161e-140
YME1L1	0.259106	8.45303e-202
DKK1	0.258245	1.01073e-89
PDLIM4	-0.258209	9.95143e-199
FIS1	-0.257479	7.3075e-270
NME3	-0.257129	3.13132e-207
PXN	0.257042	1.3944e-201
IFT20	-0.256642	1.31203e-200
RPL27A	-0.256539	0
SCAND1	-0.255792	3.51892e-216
TSC22D1	-0.255593	1.55497e-150
RALA	0.255566	3.26485e-101
COX7A1	-0.254986	3.48287e-103
SNRPF	0.253531	4.6277e-205
STIP1	0.253478	3.48616e-167
YWHAH	0.25341	2.40992e-147
PDLIM2	-0.252504	2.13634e-223
CCNB1	0.252025	1.86208e-110
SLC44A2	0.252017	4.598e-181
SSB	-0.251867	4.06139e-214
ARHGDIB	0.251813	3.2317e-148
MFAP2	-0.251737	1.63879e-221
FXYD5	0.251691	2.64555e-193
ACTB	0.251354	1.26533e-186
EDF1	-0.251333	3.98233e-285
UBA1	0.251243	2.39475e-192
TRIM28	0.25085	8.61868e-182
VRK2	0.250756	2.3855e-169
CCDC80	0.46873	0
FTL	-0.467369	0
COL8A1	0.280694	6.0688e-99
LMO4	0.255129	8.22258e-74
MT1X	0.31045	1.2295e-157

## Sheet: Table S6
Table S6. List of genes detected as differentially expressed between AD and controls for each cell type and linked to Alzheimer’s Disease in literature.
Gene	avg_log2FC	p_val_adj	Cell_type		Column Names	Description
NDUFA13	0.562932	7.98634e-286	Fibroblasts/Stromal cells		gene	DE genes between subpopulations
MT-ND3	0.494357	0	Fibroblasts/Stromal cells		avg_log2FC	average Log2 Fold Change
LUM	-0.492909	2.20119e-134	Fibroblasts/Stromal cells		p_val_adj	adjusted pvalue
TUBB	0.481817	2.78358e-168	Fibroblasts/Stromal cells		cell_type	subpopulation considered
COL8A1	0.474225	1.53264e-89	Fibroblasts/Stromal cells
MT-ND4L	0.47268	4.56047e-221	Fibroblasts/Stromal cells
CAMK2N1	-0.462613	6.65433e-107	Fibroblasts/Stromal cells
HLA-B	0.456056	8.99282e-87	Fibroblasts/Stromal cells
MT1X	0.453877	9.63877e-87	Fibroblasts/Stromal cells
FN1	0.439031	1.13545e-155	Fibroblasts/Stromal cells
PCDH9	-0.436557	5.29732e-107	Fibroblasts/Stromal cells
BEX1	0.430261	6.82639e-50	Fibroblasts/Stromal cells
IGFBP6	-0.395081	2.21552e-79	Fibroblasts/Stromal cells
MAP1LC3A	-0.390613	1.32398e-138	Fibroblasts/Stromal cells
EVA1B	-0.384233	5.86994e-109	Fibroblasts/Stromal cells
CCDC80	0.380378	3.47458e-33	Fibroblasts/Stromal cells
NUPR1	-0.36316	8.43522e-100	Fibroblasts/Stromal cells
RPSA	-0.360765	7.1501e-207	Fibroblasts/Stromal cells
RPL23A	0.360596	1.49543e-234	Fibroblasts/Stromal cells
HNRNPL	0.358239	2.35617e-110	Fibroblasts/Stromal cells
VMP1	0.348663	3.88416e-75	Fibroblasts/Stromal cells
ITM2B	-0.343709	1.09461e-78	Fibroblasts/Stromal cells
TIMP3	0.33992	1.31294e-22	Fibroblasts/Stromal cells
FTL	-0.337324	3.77529e-123	Fibroblasts/Stromal cells
GPI	0.336245	1.65895e-82	Fibroblasts/Stromal cells
ID1	-0.333502	3.93785e-33	Fibroblasts/Stromal cells
PFN1	0.331714	7.95561e-129	Fibroblasts/Stromal cells
CTSK	-0.33063	1.73044e-96	Fibroblasts/Stromal cells
TAGLN2	0.329931	1.22594e-93	Fibroblasts/Stromal cells
C9orf16	-0.32734	1.04816e-86	Fibroblasts/Stromal cells
PFDN4	0.326998	1.58158e-83	Fibroblasts/Stromal cells
SUB1	0.323882	6.91228e-125	Fibroblasts/Stromal cells
SLC44A2	0.32287	4.10411e-84	Fibroblasts/Stromal cells
CAPN2	0.322239	9.39839e-76	Fibroblasts/Stromal cells
UBXN1	-0.321252	8.6479e-103	Fibroblasts/Stromal cells
ANKH	-0.320971	4.1277e-86	Fibroblasts/Stromal cells
RPL3	-0.319576	1.67775e-263	Fibroblasts/Stromal cells
PRG4	-0.319396	5.87883e-24	Fibroblasts/Stromal cells
IGFBP7	-0.317863	9.13183e-84	Fibroblasts/Stromal cells
EIF5A	0.317612	5.25694e-98	Fibroblasts/Stromal cells
CYR61	0.315952	1.62867e-37	Fibroblasts/Stromal cells
TUBA1C	0.315926	3.5034e-71	Fibroblasts/Stromal cells
PDGFRB	-0.315399	3.31443e-36	Fibroblasts/Stromal cells
MMP3	0.315341	6.30197e-27	Fibroblasts/Stromal cells
LOXL2	0.3153	2.7311e-67	Fibroblasts/Stromal cells
RPS2	-0.314986	5.13635e-212	Fibroblasts/Stromal cells
XRCC6	0.312772	6.471e-77	Fibroblasts/Stromal cells
TKT	-0.305512	5.43873e-68	Fibroblasts/Stromal cells
ITGA8	-0.300887	1.2141e-114	Fibroblasts/Stromal cells
PTBP1	0.295457	1.03284e-61	Fibroblasts/Stromal cells
PSMA2.1	0.293988	2.74145e-69	Fibroblasts/Stromal cells
PTTG1IP	-0.292179	9.57748e-75	Fibroblasts/Stromal cells
FHL1	-0.290404	9.15455e-67	Fibroblasts/Stromal cells
ENO1	0.28936	1.66477e-67	Fibroblasts/Stromal cells
MAGI1	0.289036	5.74447e-79	Fibroblasts/Stromal cells
TCEA1	-0.288901	7.34478e-57	Fibroblasts/Stromal cells
MTRNR2L12	-0.288048	1.63436e-65	Fibroblasts/Stromal cells
PNRC1	-0.28626	5.63616e-68	Fibroblasts/Stromal cells
MTRNR2L8	-0.282498	7.89582e-67	Fibroblasts/Stromal cells
RAC1	-0.280414	1.67551e-125	Fibroblasts/Stromal cells
FDPS	-0.278424	3.85521e-36	Fibroblasts/Stromal cells
EMP1	0.277946	3.23096e-37	Fibroblasts/Stromal cells
RRAS	-0.276286	3.29049e-67	Fibroblasts/Stromal cells
SDF2L1	0.273642	6.00953e-28	Fibroblasts/Stromal cells
WDR1	0.273228	2.56134e-52	Fibroblasts/Stromal cells
TOMM5	-0.272598	2.22584e-86	Fibroblasts/Stromal cells
TNC	0.270163	3.51049e-61	Fibroblasts/Stromal cells
IFITM2	0.270052	2.21048e-46	Fibroblasts/Stromal cells
HLA-C	-0.26994	6.73338e-68	Fibroblasts/Stromal cells
SOD3	-0.269935	1.0324e-60	Fibroblasts/Stromal cells
HSBP1	0.269358	2.57676e-76	Fibroblasts/Stromal cells
MYL9	0.269345	2.70224e-50	Fibroblasts/Stromal cells
IST1	0.269232	7.93735e-48	Fibroblasts/Stromal cells
FKBP8	-0.268943	1.12311e-80	Fibroblasts/Stromal cells
MAGED1	0.267438	3.44415e-52	Fibroblasts/Stromal cells
FMO3	0.266762	1.54323e-85	Fibroblasts/Stromal cells
RPL7	-0.266666	4.69757e-145	Fibroblasts/Stromal cells
TGFB1	-0.266217	7.14206e-41	Fibroblasts/Stromal cells
HES1	0.264956	5.02989e-09	Fibroblasts/Stromal cells
UBA1	0.264099	1.45018e-55	Fibroblasts/Stromal cells
RBBP4	0.262919	3.72319e-42	Fibroblasts/Stromal cells
GABARAP	0.262878	1.92031e-47	Fibroblasts/Stromal cells
PGAM1	0.261338	9.03119e-54	Fibroblasts/Stromal cells
SLC38A2	0.261241	1.81503e-33	Fibroblasts/Stromal cells
PFDN2	0.261006	2.57181e-57	Fibroblasts/Stromal cells
RPS14	-0.260931	6.04583e-269	Fibroblasts/Stromal cells
LRPAP1	-0.259941	1.81601e-66	Fibroblasts/Stromal cells
H2AFZ	0.259901	1.05437e-24	Fibroblasts/Stromal cells
EDF1	-0.259861	7.26059e-106	Fibroblasts/Stromal cells
SMURF2	0.25905	3.99824e-34	Fibroblasts/Stromal cells
FSCN1	0.258572	5.92332e-40	Fibroblasts/Stromal cells
TPT1	-0.258136	4.68619e-140	Fibroblasts/Stromal cells
FERMT2	-0.257529	1.1511e-39	Fibroblasts/Stromal cells
S100A10	0.256339	3.25e-34	Fibroblasts/Stromal cells
UGP2	0.255888	1.91876e-24	Fibroblasts/Stromal cells
ACTG1	0.254941	1.88742e-61	Fibroblasts/Stromal cells
SEZ6L2	0.254735	4.31865e-29	Fibroblasts/Stromal cells
S100A4	0.254548	5.09684e-07	Fibroblasts/Stromal cells
ADAMTS1	0.253352	1.36066e-30	Fibroblasts/Stromal cells
LRP1	0.253227	1.46227e-34	Fibroblasts/Stromal cells
CFL1	0.252096	3.95295e-102	Fibroblasts/Stromal cells
SSPN	-0.251543	1.52228e-84	Fibroblasts/Stromal cells
KLF6	0.250034	4.83983e-28	Fibroblasts/Stromal cells
SFRP2	-1.7338	0	Fibroblasts/Stromal cells
BCYRN1	1.53092	3.21475e-174	Fibroblasts/Stromal cells
STC1	1.20054	4.57672e-267	Fibroblasts/Stromal cells
MMP1	1.04083	4.01308e-126	Fibroblasts/Stromal cells
MGP	-1.00957	2.0495e-127	Fibroblasts/Stromal cells
RPS27L	0.936404	0	Fibroblasts/Stromal cells
IGFBP2	-0.911059	4.76384e-285	Fibroblasts/Stromal cells
CBX3	0.907408	0	Fibroblasts/Stromal cells
PABPC1	0.895332	0	Fibroblasts/Stromal cells
MT-ATP8	0.881998	0	Fibroblasts/Stromal cells
TFPI2	0.872572	9.99361e-83	Fibroblasts/Stromal cells
SERPINE1	0.825544	4.89085e-211	Fibroblasts/Stromal cells
PRRX2	-0.802161	2.89951e-290	Fibroblasts/Stromal cells
HTRA1	-0.798727	0	Fibroblasts/Stromal cells
COL6A3	0.771175	2.25698e-285	Fibroblasts/Stromal cells
RPS10	0.767483	0	Fibroblasts/Stromal cells
MT2A	0.741798	1.22132e-286	Fibroblasts/Stromal cells
PSMD14	0.732703	0	Fibroblasts/Stromal cells
THBS1	0.729208	3.28614e-185	Fibroblasts/Stromal cells
HNRNPM	0.718524	0	Fibroblasts/Stromal cells
TLE4	0.698032	1.40535e-203	Fibroblasts/Stromal cells
IFI27	0.670018	3.77387e-109	Fibroblasts/Stromal cells
CETN3	0.638929	0	Fibroblasts/Stromal cells
ELN	-0.611972	1.17824e-160	Fibroblasts/Stromal cells
KCNMA1	0.590542	6.64325e-141	Fibroblasts/Stromal cells
SFRP1	-0.57766	2.02105e-168	Fibroblasts/Stromal cells
NDUFA4L2	-0.567383	3.5701e-95	Fibroblasts/Stromal cells
ELP5	-0.560994	0	Fibroblasts/Stromal cells
CLU	-0.554683	4.92894e-71	Fibroblasts/Stromal cells
MIF	-0.543815	3.04508e-262	Fibroblasts/Stromal cells
GREM1	-0.542589	1.19079e-49	Fibroblasts/Stromal cells
TUBA1B	0.533205	9.60452e-150	Fibroblasts/Stromal cells
TMEM97	-0.530635	8.57877e-81	Fibroblasts/Stromal cells
CCND1	0.502976	1.43872e-85	Fibroblasts/Stromal cells
SOX4	-0.500188	4.26256e-58	Fibroblasts/Stromal cells
LXN	-0.490823	9.32863e-142	Fibroblasts/Stromal cells
GPX4	-0.476116	7.16632e-237	Fibroblasts/Stromal cells
RBM8A	0.475803	5.75372e-203	Fibroblasts/Stromal cells
HMGN2	0.475604	1.01337e-106	Fibroblasts/Stromal cells
ZYX	0.462699	1.62168e-162	Fibroblasts/Stromal cells
GNG11	0.459932	7.89748e-74	Fibroblasts/Stromal cells
CCL2	0.459917	6.74776e-54	Fibroblasts/Stromal cells
MMP14	0.4566	6.95256e-115	Fibroblasts/Stromal cells
NBL1	-0.455161	2.03132e-94	Fibroblasts/Stromal cells
DCN	-0.452938	6.39778e-128	Fibroblasts/Stromal cells
RGS4	0.450239	2.71203e-101	Fibroblasts/Stromal cells
CXCL12	0.443868	1.46009e-53	Fibroblasts/Stromal cells
PCSK7	0.439033	1.65134e-94	Fibroblasts/Stromal cells
KRTCAP2	-0.433985	2.70599e-193	Fibroblasts/Stromal cells
C9orf114	0.432548	1.05885e-165	Fibroblasts/Stromal cells
MYLK	0.428815	1.22444e-86	Fibroblasts/Stromal cells
PDXDC1	0.4273	3.71372e-113	Fibroblasts/Stromal cells
CTSB	0.422673	4.08591e-100	Fibroblasts/Stromal cells
APLP2	-0.422278	7.2234e-129	Fibroblasts/Stromal cells
TGM2	0.419413	3.43417e-87	Fibroblasts/Stromal cells
WBP5	0.415036	4.69394e-128	Fibroblasts/Stromal cells
SELK	0.414801	4.4847e-122	Fibroblasts/Stromal cells
FOS	-0.414125	2.96624e-96	Fibroblasts/Stromal cells
MRPL33	0.410972	1.60566e-154	Fibroblasts/Stromal cells
KRT18	-0.410777	0.000326351	Fibroblasts/Stromal cells
AP2B1	0.408668	7.92748e-140	Fibroblasts/Stromal cells
TARS	0.398004	3.59506e-105	Fibroblasts/Stromal cells
SLC20A1	0.397182	5.59132e-80	Fibroblasts/Stromal cells
MPHOSPH6	0.391391	4.28251e-138	Fibroblasts/Stromal cells
ITGBL1	-0.391121	2.96288e-79	Fibroblasts/Stromal cells
RAB13	-0.379815	6.76973e-133	Fibroblasts/Stromal cells
RPL10	-0.378963	0	Fibroblasts/Stromal cells
ARF5	-0.377782	3.57511e-234	Fibroblasts/Stromal cells
MT-ND2	0.377757	1.12384e-152	Fibroblasts/Stromal cells
EIF2B4	0.376356	5.49955e-113	Fibroblasts/Stromal cells
RHOBTB3	-0.375225	1.55087e-43	Fibroblasts/Stromal cells
SURF6	0.374115	2.7324e-88	Fibroblasts/Stromal cells
RPS9	-0.372322	0	Fibroblasts/Stromal cells
MGLL	0.371162	1.54306e-71	Fibroblasts/Stromal cells
MRPL1	0.367848	1.41888e-105	Fibroblasts/Stromal cells
MT-ND6	0.367546	4.96951e-100	Fibroblasts/Stromal cells
TAGLN	0.367197	2.37158e-52	Fibroblasts/Stromal cells
COX16	0.366448	4.35051e-104	Fibroblasts/Stromal cells
SNORD3A	0.36582	1.77615e-17	Fibroblasts/Stromal cells
PSMD2	0.36223	2.00872e-82	Fibroblasts/Stromal cells
CDC42	0.361384	9.59742e-117	Fibroblasts/Stromal cells
MAP1B	0.361197	2.69057e-65	Fibroblasts/Stromal cells
CDH2	0.360475	4.31454e-65	Fibroblasts/Stromal cells
DPYSL2	0.359628	1.28491e-77	Fibroblasts/Stromal cells
BGN	0.357025	3.27359e-81	Fibroblasts/Stromal cells
ZFP36L1	0.356184	1.01157e-63	Fibroblasts/Stromal cells
CCDC85B	-0.352623	2.05508e-116	Fibroblasts/Stromal cells
PGF	-0.35162	3.29385e-93	Fibroblasts/Stromal cells
TSPO	-0.351031	4.76414e-153	Fibroblasts/Stromal cells
CSTB	0.348176	3.67695e-110	Fibroblasts/Stromal cells
RARRES1	-0.347232	3.82192e-78	Fibroblasts/Stromal cells
TUBB4B	0.346923	3.53641e-84	Fibroblasts/Stromal cells
MYH9	0.339652	1.94471e-80	Fibroblasts/Stromal cells
LARP7	0.338309	1.25323e-83	Fibroblasts/Stromal cells
FLNB	0.337299	5.23466e-66	Fibroblasts/Stromal cells
SELM	-0.332285	2.43848e-120	Fibroblasts/Stromal cells
CD81	-0.33117	2.67601e-143	Fibroblasts/Stromal cells
DYNC1I2	0.330129	1.53478e-125	Fibroblasts/Stromal cells
HAS2	0.321497	7.31626e-111	Fibroblasts/Stromal cells
ALCAM	0.320073	7.67833e-57	Fibroblasts/Stromal cells
SULF1	0.319328	1.33552e-68	Fibroblasts/Stromal cells
RHOB	0.319322	9.82469e-53	Fibroblasts/Stromal cells
ACTB	0.314388	2.59863e-70	Fibroblasts/Stromal cells
PHGDH	-0.313092	5.68258e-63	Fibroblasts/Stromal cells
DHRS3	-0.311626	6.51699e-151	Fibroblasts/Stromal cells
RPS11	-0.310093	1.4329e-198	Fibroblasts/Stromal cells
H3F3A	-0.29944	9.05114e-113	Fibroblasts/Stromal cells
TPM3	0.298766	2.04103e-58	Fibroblasts/Stromal cells
ABCF1	0.298246	3.08511e-71	Fibroblasts/Stromal cells
RPL30	-0.297982	1.22885e-233	Fibroblasts/Stromal cells
RPL15	-0.297878	2.92481e-272	Fibroblasts/Stromal cells
FLNA	0.297367	2.19266e-60	Fibroblasts/Stromal cells
ACTN4	0.294391	2.81308e-56	Fibroblasts/Stromal cells
ANXA1	0.294055	6.86585e-69	Fibroblasts/Stromal cells
RPS3	-0.285803	3.95863e-192	Fibroblasts/Stromal cells
RPL29	-0.285318	7.00783e-245	Fibroblasts/Stromal cells
RPS7	-0.272168	2.42609e-185	Fibroblasts/Stromal cells
RPS23	-0.271314	1.28189e-202	Fibroblasts/Stromal cells
RPS3A	-0.268345	5.69298e-200	Fibroblasts/Stromal cells
PDGFC	0.266771	9.71075e-54	Fibroblasts/Stromal cells
COL6A1	-0.266011	1.8387e-27	Fibroblasts/Stromal cells
NACA	-0.261609	1.86746e-172	Fibroblasts/Stromal cells
RPL35A	-0.260718	1.01413e-191	Fibroblasts/Stromal cells
POSTN	0.260714	1.28138e-38	Fibroblasts/Stromal cells
CCDC80	0.548812	6.0431e-287	GBC cells
NDUFA13	0.544397	0	GBC cells
NUPR1	-0.40867	1.85003e-162	GBC cells
IGFBP6	-0.379828	1.47165e-171	GBC cells
MT2A	0.34785	3.32574e-283	GBC cells
ITGBL1	-0.337757	3.64836e-171	GBC cells
PSMA2.1	0.316766	4.92022e-205	GBC cells
SELM	-0.314933	2.43428e-159	GBC cells
THY1	-0.313686	2.95938e-213	GBC cells
ARF5	-0.309401	0	GBC cells
CLU	-0.303035	1.56942e-112	GBC cells
MTRNR2L12	-0.30075	4.99749e-162	GBC cells
VMP1	0.297831	4.66392e-119	GBC cells
GPI	0.297034	4.9769e-172	GBC cells
EVA1B	-0.29097	1.45578e-165	GBC cells
LUM	-0.285767	1.96519e-193	GBC cells
RRAS	-0.284708	4.29405e-171	GBC cells
FERMT2	-0.28058	2.9699e-119	GBC cells
UHRF2	0.280351	6.5048e-160	GBC cells
RPL3	-0.279101	0	GBC cells
PHGDH	-0.278451	3.14587e-90	GBC cells
YME1L1	0.273887	1.06035e-139	GBC cells
PTTG1IP	-0.27311	7.84409e-136	GBC cells
TIMP3	0.272989	6.00283e-68	GBC cells
PSMD2	0.270909	1.25014e-127	GBC cells
AMD1	0.268205	1.72095e-139	GBC cells
EMP1	0.267447	2.69176e-96	GBC cells
MTRNR2L8	-0.267247	1.06959e-152	GBC cells
SUB1	0.26721	1.88022e-228	GBC cells
COX16	0.265011	2.62559e-150	GBC cells
MCM7	0.26463	2.73429e-112	GBC cells
HIST2H2AC	-0.262927	6.24262e-56	GBC cells
RAC1	-0.262363	4.44995e-287	GBC cells
XRCC6	0.260934	2.07604e-127	GBC cells
MAGI1	0.260915	5.175e-142	GBC cells
ANPEP	0.260592	2.33701e-83	GBC cells
RANGAP1	0.260324	1.12516e-100	GBC cells
COL8A1	0.259949	7.02353e-54	GBC cells
RAB13	-0.259296	3.21215e-122	GBC cells
TSPAN3	0.256846	4.04906e-122	GBC cells
TNC	0.256422	5.24026e-111	GBC cells
KNOP1	0.255762	1.82848e-114	GBC cells
SMURF2	0.255387	2.26153e-76	GBC cells
APLP2	-0.252608	1.04036e-105	GBC cells
FKBP8	-0.252061	1.56733e-160	GBC cells
PXN	0.250842	8.8982e-118	GBC cells
ACTG2	-0.250818	2.51612e-17	GBC cells
CTGF	-0.250465	1.68283e-16	GBC cells
STC1	1.7528	0	GBC cells
BCYRN1	1.36474	1.08837e-230	GBC cells
TFPI2	1.07897	8.99309e-152	GBC cells
PABPC1	1.02295	0	GBC cells
MMP1	1.01222	6.93571e-162	GBC cells
CBX3	0.970676	0	GBC cells
SFRP2	-0.863618	0	GBC cells
MT-ATP8	0.848555	0	GBC cells
RPS10	0.806635	0	GBC cells
RPS27L	0.783296	0	GBC cells
MGP	-0.740036	1.58372e-213	GBC cells
PSMD14	0.700265	0	GBC cells
ELP5	-0.699965	0	GBC cells
CETN3	0.683584	0	GBC cells
SFRP1	-0.682714	0	GBC cells
HNRNPM	0.668164	0	GBC cells
IGFBP2	-0.638661	0	GBC cells
COL6A3	0.633676	0	GBC cells
MIR4435-1HG	0.617278	0	GBC cells
PRRX2	-0.610553	0	GBC cells
MIF	-0.606065	0	GBC cells
HTRA1	-0.599187	0	GBC cells
SERPINE1	0.563257	3.88389e-249	GBC cells
ELN	-0.541079	2.10952e-288	GBC cells
MT-ND3	0.529193	0	GBC cells
G0S2	0.498738	3.61437e-09	GBC cells
THBS1	0.493683	3.98907e-189	GBC cells
HAS2	0.489172	1.081e-266	GBC cells
RBM8A	0.488564	0	GBC cells
C9orf114	0.478276	0	GBC cells
KRTCAP2	-0.474027	0	GBC cells
MT-ND4L	0.457766	0	GBC cells
TLE4	0.454331	6.66868e-186	GBC cells
GPX4	-0.427929	0	GBC cells
MPHOSPH6	0.426765	0	GBC cells
RPL23A	0.420966	0	GBC cells
MMP14	0.416254	7.58791e-207	GBC cells
NAA15	0.414325	0	GBC cells
TOMM5	-0.409619	0	GBC cells
IFI27	0.409601	1.28476e-116	GBC cells
GNG11	0.397592	3.45975e-122	GBC cells
HMGN2	0.388388	0	GBC cells
DPYSL2	0.377219	1.44009e-222	GBC cells
PSMC3IP	0.374758	1.67256e-202	GBC cells
HLA-B	0.373697	5.40347e-120	GBC cells
RPSA	-0.363283	0	GBC cells
SLC20A1	0.361928	2.39281e-140	GBC cells
WBP5	0.359052	8.01124e-180	GBC cells
FOS	-0.358958	9.08815e-163	GBC cells
GREM1	-0.354269	4.41047e-75	GBC cells
CCDC85B	-0.352947	2.23268e-213	GBC cells
PPIA	0.348604	0	GBC cells
CDK1	0.348297	1.13107e-64	GBC cells
CTSB	0.347835	4.77946e-173	GBC cells
PDXDC1	0.347499	4.69642e-173	GBC cells
MT-ND6	0.34712	2.36048e-214	GBC cells
TMEM97	-0.346579	1.85666e-132	GBC cells
ZYX	0.343284	4.94663e-218	GBC cells
SELK	0.336814	3.91874e-222	GBC cells
LARP7	0.333791	2.12371e-189	GBC cells
CDC42	0.333634	1.55477e-254	GBC cells
TSPO	-0.331751	0	GBC cells
EIF4EBP1	-0.330358	1.62549e-174	GBC cells
TARS	0.329821	1.60558e-158	GBC cells
DYNC1I2	0.329107	4.86563e-271	GBC cells
RPS9	-0.328745	0	GBC cells
IER3	0.328733	1.24306e-81	GBC cells
RHOB	0.32586	2.15226e-139	GBC cells
MRPL1	0.322824	2.74167e-192	GBC cells
MRPL33	0.321356	1.46091e-228	GBC cells
HIST1H1B	-0.319069	9.67998e-15	GBC cells
HES1	0.316399	1.04271e-34	GBC cells
PTBP1	0.315464	1.06455e-172	GBC cells
PCSK7	0.312061	1.33508e-114	GBC cells
ELK3	0.310193	3.63872e-144	GBC cells
TUBB	0.307996	0	GBC cells
SURF6	0.304725	1.25393e-126	GBC cells
FTL	-0.304474	4.5283e-127	GBC cells
SVIP	0.300646	1.04352e-99	GBC cells
EIF2B4	0.299271	6.87741e-154	GBC cells
LMO4	0.298292	4.01774e-66	GBC cells
MT-ND2	0.296037	1.02431e-141	GBC cells
CSTB	0.295736	6.40178e-173	GBC cells
HNRNPUL1	0.28417	1.47917e-153	GBC cells
TACC3	0.283945	1.2727e-73	GBC cells
RPS2	-0.283913	0	GBC cells
AP2B1	0.282293	7.58151e-134	GBC cells
FOXD1	0.279114	9.23476e-124	GBC cells
PHPT1	-0.271975	7.36635e-220	GBC cells
FLJ27365	0.271716	9.03527e-103	GBC cells
RBBP4	0.266723	9.93824e-109	GBC cells
FLNB	0.260638	5.44938e-72	GBC cells
CCL2	0.257566	7.59066e-20	GBC cells
ZFP36L1	0.256018	9.1558e-69	GBC cells
RPL29	-0.252965	0	GBC cells
RGS4	0.251704	1.65942e-63	GBC cells
KRT19	-0.250417	2.18377e-41	GBC cells
MTRNR2L8	-0.835318314237478	3.42E-19	Myofibroblasts
MTRNR2L12	-0.791777999974415	1.76E-12	Myofibroblasts
CCDC80	0.592720981581369	8.99E-13	Myofibroblasts
TUBA1C	0.58836759812467	9.01E-13	Myofibroblasts
XRCC6	0.576395377537147	1.59E-11	Myofibroblasts
TUBB4B	0.572205006791653	4.63E-11	Myofibroblasts
TCF4	0.508686092830354	7.16E-08	Myofibroblasts
KPNA2	0.506624916422064	0.000117851229155	Myofibroblasts
HNRNPL	0.499813104757159	3.10E-08	Myofibroblasts
RPL11	-0.487678007854259	3.01E-19	Myofibroblasts
SSBP1	0.474075886641032	1.57E-06	Myofibroblasts
EVA1B	-0.471074622849528	1.01E-07	Myofibroblasts
RPL3	-0.460278420496117	3.36E-18	Myofibroblasts
NUPR1	-0.450662784044204	1.74E-05	Myofibroblasts
RRAS	-0.445426758826694	4.86E-07	Myofibroblasts
PFDN5	-0.44037116841933	2.41E-07	Myofibroblasts
FN1	0.440192739802182	6.49E-11	Myofibroblasts
RAB3B	0.43304125873029	0.000349165609598	Myofibroblasts
RPS27A	-0.432361935896356	1.60E-20	Myofibroblasts
IFITM3	0.431614046153642	1.90E-07	Myofibroblasts
HSP90AB1	0.428797378198129	1.26E-10	Myofibroblasts
MCM7	0.428546307652955	2.16E-05	Myofibroblasts
BUB3	0.420695730997242	0.003675932507355	Myofibroblasts
RPL13	-0.417210103437091	3.74E-27	Myofibroblasts
RPS14	-0.413486483538439	1.31E-22	Myofibroblasts
CYR61	0.410625638441368	0.0008432629052	Myofibroblasts
STK17A	-0.408187436023119	0.000782611268704	Myofibroblasts
FKBP8	-0.402710630290599	2.59E-05	Myofibroblasts
SERTAD4	-0.395416259573825	8.29E-08	Myofibroblasts
UBC	0.388604154977966	0.000896390156592	Myofibroblasts
GNB2L1	-0.38829691780663	1.45E-08	Myofibroblasts
KNOP1	0.386700993673563	6.62E-05	Myofibroblasts
CD99	-0.384803318192689	2.65E-06	Myofibroblasts
RPLP0	-0.378858551335556	1.03E-22	Myofibroblasts
RPS28	-0.375568977360406	3.33E-24	Myofibroblasts
MMP3	0.375089222303138	0.026493512462036	Myofibroblasts
GPI	0.373653454489227	0.003684853888146	Myofibroblasts
HSP90AA1	0.372934925625464	1.77E-05	Myofibroblasts
FIS1	-0.372685949173697	8.40E-06	Myofibroblasts
RPL12	-0.370641570775736	7.77E-15	Myofibroblasts
AURKAIP1	-0.370415952979402	1.34E-06	Myofibroblasts
PPP2CA	0.365796972640845	0.016089947174964	Myofibroblasts
RPS15	-0.364709592664703	4.51E-09	Myofibroblasts
VMP1	0.362249613644134	0.023022389936652	Myofibroblasts
SERF2	-0.351472746072035	6.31E-17	Myofibroblasts
COPZ2	-0.351255033761984	0.030031777813402	Myofibroblasts
ZMAT2	0.342482675695386	0.005800437011714	Myofibroblasts
ACTN1	0.341697440019309	8.99E-05	Myofibroblasts
ENO1	0.341310998292596	2.62E-07	Myofibroblasts
TMSB10	-0.339766492177454	1.58E-25	Myofibroblasts
TXNL4A	-0.338712115168425	0.000630726869254	Myofibroblasts
TPT1	-0.337869077428025	3.13E-10	Myofibroblasts
PSMC3IP	0.336499995455241	0.009249044421299	Myofibroblasts
MDK	-0.332233762348442	0.003620643757037	Myofibroblasts
LDHB	0.325504692407964	0.001845098202498	Myofibroblasts
ITM2B	-0.315452656446799	0.029213299383276	Myofibroblasts
PPIB	0.315107324735632	0.000454241062307	Myofibroblasts
DYNLL1	-0.313319862381612	6.42E-06	Myofibroblasts
PNRC1	-0.312149344716991	0.003848256360703	Myofibroblasts
HSPB6	-0.309872835323294	0.00017655336301	Myofibroblasts
MTRNR2L1	0.309807194080976	0.000192457885716	Myofibroblasts
TGFB1	-0.309456657518307	0.046031209746185	Myofibroblasts
PDLIM4	-0.30804406269116	0.025535310008869	Myofibroblasts
FTH1	-0.30715203073779	0.00082976328315	Myofibroblasts
SLC25A5	0.306810852654564	0.033814477633173	Myofibroblasts
MDH1	0.304510650950647	0.03063219196216	Myofibroblasts
CALM2	0.303502718367813	0.001932239878101	Myofibroblasts
RPL26	-0.302814003438474	0.001100039772333	Myofibroblasts
UBXN1	-0.302481217298565	0.027423998181241	Myofibroblasts
RPS27	-0.30167996312104	3.05E-14	Myofibroblasts
LY6E	-0.300382446893465	0.022159362744783	Myofibroblasts
ANXA2	0.296629653354476	7.53E-07	Myofibroblasts
ATP5D	-0.296416453522699	0.002097124240929	Myofibroblasts
AP2S1	-0.295761744783343	0.00042206624092	Myofibroblasts
EEF1D	-0.295298915598144	0.002283571599944	Myofibroblasts
RPS8	-0.290376775118396	3.14E-09	Myofibroblasts
SRSF1	0.289743266132544	0.045373861394197	Myofibroblasts
MAT2B	0.289147840718439	0.014597680894496	Myofibroblasts
RPL36	-0.287154989534888	2.73E-11	Myofibroblasts
YBX1	-0.286526815908191	0.000309802451127	Myofibroblasts
TAGLN2	0.286070291102135	9.96E-05	Myofibroblasts
AMD1	0.285835778516552	0.039658664506616	Myofibroblasts
HNRNPA2B1	0.281438655681053	0.032497658671861	Myofibroblasts
PRDX5	-0.281372585517718	0.047623743099077	Myofibroblasts
STAU2	0.28137035163708	0.006151220004825	Myofibroblasts
GUK1	-0.281330445983172	0.000104781628088	Myofibroblasts
FBN2	-0.281125817130038	0.017727731263794	Myofibroblasts
PPP1R14B	-0.280663276509796	0.000265129992827	Myofibroblasts
S100A6	-0.268117287582603	1.23E-06	Myofibroblasts
UBA52	-0.263283525483217	0.000367880728515	Myofibroblasts
SOX9	0.252530575224373	0.004255944134473	Myofibroblasts
GABARAP	0.252250477021587	0.016267249683762	Myofibroblasts
HDLBP	-0.251324042870054	0.016015194560023	Myofibroblasts
STC1	1.59768167885892	1.92E-31	Myofibroblasts
MMP1	1.11713937844314	0.000384677107387	Myofibroblasts
SFRP2	-1.07136935497584	1.07E-23	Myofibroblasts
CBX3	1.04553232254732	4.01E-60	Myofibroblasts
BCYRN1	1.0111543740576	0.000473642599429	Myofibroblasts
SFRP1	-0.986241759895728	4.87E-21	Myofibroblasts
SERPINE1	0.978007587419795	1.33E-27	Myofibroblasts
MT-ATP8	0.879896048471644	2.09E-41	Myofibroblasts
MMP14	0.862740792845692	2.52E-21	Myofibroblasts
THBS1	0.798826599297131	6.99E-20	Myofibroblasts
PABPC1	0.798041712069514	7.79E-40	Myofibroblasts
IGFBP2	-0.78172821086842	1.33E-18	Myofibroblasts
HNRNPM	0.749275919161102	9.60E-28	Myofibroblasts
RPS27L	0.736248474327803	4.79E-33	Myofibroblasts
PRRX2	-0.731281872549299	1.34E-15	Myofibroblasts
PSMD14	0.703816187795563	7.93E-18	Myofibroblasts
ELN	-0.692684255691756	1.46E-06	Myofibroblasts
COL6A3	0.689198026318684	4.99E-23	Myofibroblasts
RBM8A	0.672463192402521	3.91E-19	Myofibroblasts
HTRA1	-0.63644302960218	9.12E-09	Myofibroblasts
PPIA	0.635237527041113	2.18E-39	Myofibroblasts
RPL10	-0.615621910268479	6.03E-26	Myofibroblasts
CETN3	0.594018690184976	3.75E-12	Myofibroblasts
GPX4	-0.576283665148307	1.59E-16	Myofibroblasts
TUBB	0.569570990365579	2.60E-25	Myofibroblasts
FTL	-0.56478982161888	2.72E-18	Myofibroblasts
MIF	-0.562116956823632	7.94E-11	Myofibroblasts
HLA-B	0.544830747464809	4.70E-07	Myofibroblasts
ELP5	-0.532773372104175	4.17E-13	Myofibroblasts
FOXD1	0.529340509640069	2.14E-08	Myofibroblasts
HAS2	0.515093135067031	2.02E-06	Myofibroblasts
TLE4	0.494937698389393	4.50E-06	Myofibroblasts
RPS7	-0.493890015914825	2.66E-17	Myofibroblasts
ZFP36L1	0.490594752273631	7.70E-07	Myofibroblasts
KRTCAP2	-0.486552927359207	1.01E-09	Myofibroblasts
RPS23	-0.476568933462965	2.56E-27	Myofibroblasts
RGS4	0.476185143287547	2.55E-05	Myofibroblasts
RPL14	-0.475193651167608	1.12E-14	Myofibroblasts
TAGLN	0.475066412957076	5.33E-10	Myofibroblasts
RPS10	0.474170683334248	3.73E-06	Myofibroblasts
RPS19	-0.47242091293908	1.82E-23	Myofibroblasts
RPL34	-0.46942016107239	3.60E-17	Myofibroblasts
RPL30	-0.468941418762755	1.84E-20	Myofibroblasts
IFITM2	0.466815175057963	2.18E-06	Myofibroblasts
RPS3	-0.466681660703495	3.70E-16	Myofibroblasts
CCND1	0.464515893131099	2.83E-07	Myofibroblasts
RHOB	0.464163364066423	0.000149893808656	Myofibroblasts
CFL1	0.46241243261014	6.38E-26	Myofibroblasts
RPS3A	-0.459971864077801	6.12E-19	Myofibroblasts
RPSA	-0.459847968359002	5.38E-16	Myofibroblasts
RPL15	-0.455224979301355	4.66E-17	Myofibroblasts
RPL35A	-0.454813152574037	2.16E-22	Myofibroblasts
MT-ND3	0.45151920351429	3.95E-18	Myofibroblasts
TUBA1B	0.450207200768984	1.89E-11	Myofibroblasts
HMGN2	0.449287485129369	1.65E-09	Myofibroblasts
RPL29	-0.440184247665971	2.42E-26	Myofibroblasts
TOMM5	-0.439279096152611	1.72E-05	Myofibroblasts
CTSB	0.438246740668908	3.58E-07	Myofibroblasts
RPL19	-0.436194572340165	4.26E-19	Myofibroblasts
RPS9	-0.433668765310236	5.48E-09	Myofibroblasts
ZYX	0.433633900908958	2.00E-07	Myofibroblasts
CDH2	0.43285317897926	0.02311421685989	Myofibroblasts
TSPO	-0.432179987484981	4.48E-09	Myofibroblasts
RPL28	-0.428491429890829	1.16E-23	Myofibroblasts
BGN	0.425275025183655	1.73E-07	Myofibroblasts
PHPT1	-0.423240422605848	1.38E-07	Myofibroblasts
IFI27	0.41734253224679	0.024269353938302	Myofibroblasts
SLC20A1	0.414661125423795	0.001401636625232	Myofibroblasts
ACTB	0.412658098806249	6.86E-15	Myofibroblasts
ACTG1	0.407253213568066	4.07E-15	Myofibroblasts
RPS13	-0.405827740920424	5.61E-10	Myofibroblasts
C9orf114	0.402747820015628	0.000144709673459	Myofibroblasts
NAA15	0.395787672897913	0.000190082614439	Myofibroblasts
SELM	-0.39452625898585	1.42E-05	Myofibroblasts
RPS2	-0.391174948713727	3.91E-21	Myofibroblasts
RPS5	-0.388463537492661	3.81E-14	Myofibroblasts
NDUFA4L2	-0.384716737645323	1.37E-05	Myofibroblasts
PSMD2	0.380342692029543	0.024105071509772	Myofibroblasts
RPS12	-0.379942201565183	2.67E-29	Myofibroblasts
MAP1B	0.376339660335096	5.13E-07	Myofibroblasts
MPHOSPH6	0.371219881094871	0.000469885778863	Myofibroblasts
RPS24	-0.371124821014228	6.25E-13	Myofibroblasts
SELK	0.368007331758843	0.016171020618029	Myofibroblasts
TCEB2	-0.367869131321552	4.31E-11	Myofibroblasts
ALCAM	0.363120299485185	0.005000268368631	Myofibroblasts
EIF4EBP1	-0.358837952095973	3.83E-05	Myofibroblasts
DYNC1I2	0.354274269437704	0.001244009803646	Myofibroblasts
RPL23A	0.353529469225172	4.74E-10	Myofibroblasts
TACC3	0.345867386723826	0.006165904806317	Myofibroblasts
CCDC85B	-0.341527725077904	0.002066452530107	Myofibroblasts
EIF2B4	0.341215997232283	0.004669687682052	Myofibroblasts
ARF5	-0.335451516293214	9.59E-10	Myofibroblasts
ABCF1	0.333868853525832	0.011600516334687	Myofibroblasts
HINT1	-0.331093470877037	2.77E-07	Myofibroblasts
MT-ND2	0.327746085289132	1.10E-07	Myofibroblasts
PDXDC1	0.315355538364511	0.048877898245567	Myofibroblasts
FLNA	0.314029201747614	0.00027788961733	Myofibroblasts
RPS16	-0.308815035704177	6.19E-08	Myofibroblasts
MYH9	0.297758526755542	0.030938606171305	Myofibroblasts
RPLP1	-0.293659834711992	7.31E-21	Myofibroblasts
NACA	-0.290632664399616	0.000953978704157	Myofibroblasts
PGF	-0.29003706125702	0.009102577041339	Myofibroblasts
MT2A	0.279024769266062	0.000207622682018	Myofibroblasts

## Sheet: Table S7
Table S7. List of significantly enriched pathways found both with Gene Set Variation Analysis (GSVA) and Reactome database for differentially expressed AD-associated genes (FDR < 0.1)
Reaction.identifier	Pathway.name	X.Entities.found	X.Entities.total	Entities.ratio	Entities.pValue	Entities.FDR	X.Reactions.found	X.Reactions.total	Reactions.ratio	Species.identifier	Species.name	Submitted.entities.found	Mapped.entities	Found.reaction.identifiers
R-HSA-913531	Interferon Signaling	42	394	0.0270939	6.66134e-16	8.92619e-14	6	69	0.00510506	9606	Homo sapiens	MT2A;IFI27;HLA-B;FLNB;KPNA2	NA	R-HSA-1169398;R-HSA-1015702;R-HSA-1176059;R-HSA-1031716;R-HSA-1015699;R-HSA-1031713
R-HSA-975956	Nonsense Mediated Decay (NMD) independent of the Exon Junction Complex (EJC)	21	101	0.0069454	9.11493e-14	9.47953e-12	1	1	7.39864e-05	9606	Homo sapiens	RPL30;RPS9;RPL3;RPL10;RPS27L;RPL23A;RPS3A;RPSA;RPS14;RPL27A;RPL13;RPS2;PABPC1;RPS11;RPL29;RPS10	NA	R-HSA-927789
R-HSA-72613	Eukaryotic Translation Initiation	23	130	0.00893962	1.60871e-13	1.36741e-11	16	21	0.00155371	9606	Homo sapiens	EIF2B4;RPL30;RPS9;RPL3;RPL10;RPS27L;RPL23A;RPS3A;RPSA;RPS14;RPL27A;EIF4EBP1;RPL13;RPS2;PABPC1;RPS11;RPL29;RPS10	NA	R-HSA-72673;R-HSA-72672;R-HSA-156832;R-HSA-72676;R-HSA-156808;R-HSA-72619;R-HSA-72621;R-HSA-72622;R-HSA-72691;R-HSA-72722;R-HSA-156823;R-HSA-156826;R-HSA-72697;R-HSA-157849;R-HSA-72671;R-HSA-72670
R-HSA-72737	Cap-dependent Translation Initiation	23	130	0.00893962	1.60871e-13	1.36741e-11	13	18	0.00133175	9606	Homo sapiens	EIF2B4;RPL30;RPS9;RPL3;RPL10;RPS27L;RPL23A;RPS3A;RPSA;RPS14;RPL27A;EIF4EBP1;RPL13;RPS2;PABPC1;RPS11;RPL29;RPS10	NA	R-HSA-72673;R-HSA-72672;R-HSA-72676;R-HSA-156808;R-HSA-72619;R-HSA-72621;R-HSA-72622;R-HSA-72691;R-HSA-72722;R-HSA-72697;R-HSA-157849;R-HSA-72671;R-HSA-72670
R-HSA-156902	Peptide chain elongation	20	97	0.00667033	4.1589e-13	3.24394e-11	4	5	0.000369932	9606	Homo sapiens	RPL30;RPS9;RPL3;RPL10;RPS27L;RPL23A;RPS3A;RPSA;RPS14;RPL27A;RPL13;RPS2;RPS11;RPL29;RPS10	NA	R-HSA-156915;R-HSA-156912;R-HSA-156923;R-HSA-156907
R-HSA-927802	Nonsense-Mediated Decay (NMD)	22	124	0.00852703	5.19029e-13	3.4775e-11	6	6	0.000443918	9606	Homo sapiens	RPL30;RPS9;RPL3;RPL10;RBM8A;RPS27L;RPL23A;RPS3A;RPSA;RPS14;RPL27A;RPL13;RPS2;PABPC1;RPS11;RPL29;RPS10	NA	R-HSA-927836;R-HSA-927789;R-HSA-927832;R-HSA-927830;R-HSA-927813;R-HSA-927889
R-HSA-975957	Nonsense Mediated Decay (NMD) enhanced by the Exon Junction Complex (EJC)	22	124	0.00852703	5.19029e-13	3.4775e-11	5	5	0.000369932	9606	Homo sapiens	RPL30;RPS9;RPL3;RPL10;RBM8A;RPS27L;RPL23A;RPS3A;RPSA;RPS14;RPL27A;RPL13;RPS2;PABPC1;RPS11;RPL29;RPS10	NA	R-HSA-927836;R-HSA-927832;R-HSA-927830;R-HSA-927813;R-HSA-927889
R-HSA-156842	Eukaryotic Translation Elongation	20	102	0.00701417	1.02285e-12	6.34166e-11	4	9	0.000665877	9606	Homo sapiens	RPL30;RPS9;RPL3;RPL10;RPS27L;RPL23A;RPS3A;RPSA;RPS14;RPL27A;RPL13;RPS2;RPS11;RPL29;RPS10	NA	R-HSA-156915;R-HSA-156912;R-HSA-156923;R-HSA-156907
R-HSA-72689	Formation of a pool of free 40S subunits	20	106	0.00728923	2.02927e-12	1.1161e-10	2	2	0.000147973	9606	Homo sapiens	RPL30;RPS9;RPL3;RPL10;RPS27L;RPL23A;RPS3A;RPSA;RPS14;RPL27A;RPL13;RPS2;RPS11;RPL29;RPS10	NA	R-HSA-72673;R-HSA-72676
R-HSA-72764	Eukaryotic Translation Termination	20	106	0.00728923	2.02927e-12	1.1161e-10	3	5	0.000369932	9606	Homo sapiens	RPL30;RPS9;RPL3;RPL10;RPS27L;RPL23A;RPS3A;RPSA;RPS14;RPL27A;RPL13;RPS2;RPS11;RPL29;RPS10	NA	R-HSA-141671;R-HSA-141691;R-HSA-141673
R-HSA-156827	L13a-mediated translational silencing of Ceruloplasmin expression	21	120	0.00825196	2.28195e-12	1.18662e-10	3	3	0.000221959	9606	Homo sapiens	RPL30;RPS9;RPL3;RPL10;RPS27L;RPL23A;RPS3A;RPSA;RPS14;RPL27A;RPL13;RPS2;PABPC1;RPS11;RPL29;RPS10	NA	R-HSA-156832;R-HSA-156823;R-HSA-156826
R-HSA-1280215	Cytokine Signaling in Immune system	65	1092	0.0750928	4.11016e-12	2.01398e-10	21	708	0.0523824	9606	Homo sapiens	RALA;TGFB1;PSMD14;MMP1;HLA-B;FOS;MIF;CDC42;MT2A;IFI27;CCND1;PSMD2;CFL1;CCL2;FLNB;KPNA2;PPIA	NA	R-HSA-8950732;R-HSA-8950637;R-HSA-209061;R-HSA-5607731;R-HSA-1169398;R-HSA-6784160;R-HSA-6789615;R-HSA-1176059;R-HSA-1031716;R-HSA-8950533;R-HSA-1031713;R-HSA-8950328;R-HSA-450292;R-HSA-6790036;R-HSA-450325;R-HSA-6789524;R-HSA-5668481;R-HSA-1015702;R-HSA-1015699;R-HSA-8950581;R-HSA-5668520
R-HSA-983169	Class I MHC mediated antigen processing & presentation	40	473	0.0325265	4.49896e-12	2.06952e-10	28	48	0.00355135	9606	Homo sapiens	CDC20;PSMD14;UBE2C;PSMD2;HLA-B;UBA1	NA	R-HSA-8951499;R-HSA-1236954;R-HSA-983427;R-HSA-983426;R-HSA-983425;R-HSA-983424;R-HSA-1236935;R-HSA-1236943;R-HSA-983150;R-HSA-8863973;R-HSA-983148;R-HSA-983147;R-HSA-983146;R-HSA-983145;R-HSA-983142;R-HSA-983140;R-HSA-983138;R-HSA-983422;R-HSA-983421;R-HSA-1236964;R-HSA-983161;R-HSA-1236965;R-HSA-1236970;R-HSA-1236971;R-HSA-983157;R-HSA-983156;R-HSA-983153;R-HSA-983152
R-HSA-2408557	Selenocysteine synthesis	20	112	0.00770183	5.37936e-12	2.36692e-10	2	7	0.000517905	9606	Homo sapiens	RPL30;RPS9;RPL3;RPL10;RPS27L;RPL23A;RPS3A;RPSA;RPS14;RPL27A;RPL13;RPS2;RPS11;RPL29;RPS10	NA	R-HSA-2408529;R-HSA-5333615
R-HSA-192823	Viral mRNA Translation	20	114	0.00783936	7.34823e-12	3.08626e-10	2	2	0.000147973	9606	Homo sapiens	RPL30;RPS9;RPL3;RPL10;RPS27L;RPL23A;RPS3A;RPSA;RPS14;RPL27A;RPL13;RPS2;RPS11;RPL29;RPS10	NA	R-HSA-192704;R-HSA-192841
R-HSA-1799339	SRP-dependent cotranslational protein targeting to membrane	20	119	0.00818319	1.56066e-11	6.08658e-10	5	5	0.000369932	9606	Homo sapiens	RPL30;RPS9;RPL3;RPL10;RPS27L;RPL23A;RPS3A;RPSA;RPS14;RPL27A;RPL13;RPS2;RPS11;RPL29;RPS10	NA	R-HSA-1799326;R-HSA-1799330;R-HSA-1799329;R-HSA-1799335;R-HSA-1799332
R-HSA-72706	GTP hydrolysis and joining of the 60S ribosomal subunit	20	120	0.00825196	1.80655e-11	6.68425e-10	3	3	0.000221959	9606	Homo sapiens	RPL30;RPS9;RPL3;RPL10;RPS27L;RPL23A;RPS3A;RPSA;RPS14;RPL27A;RPL13;RPS2;RPS11;RPL29;RPS10	NA	R-HSA-72672;R-HSA-72619;R-HSA-72671
R-HSA-9010553	Regulation of expression of SLITs and ROBOs	24	183	0.0125842	2.30033e-11	8.19689e-10	3	20	0.00147973	9606	Homo sapiens	RPL30;RPS9;RPL3;RPL10;RBM8A;PSMD14;RPS27L;RPL23A;RPS3A;RPSA;RPS14;RPL27A;PSMD2;RPL13;RPS2;PABPC1;RPS11;RPL29;RPS10	NA	R-HSA-9014652;R-HSA-9011313;R-HSA-9014610
R-HSA-376176	Signaling by ROBO receptors	27	235	0.0161601	2.41085e-11	8.19689e-10	6	60	0.00443918	9606	Homo sapiens	RPL30;RPS9;RPL3;RPL10;RBM8A;PSMD14;RPS27L;RPL23A;RPS3A;RPSA;CDC42;RPS14;CXCL12;RPL27A;PSMD2;RPL13;RPS2;PABPC1;RPS11;RPL29;PFN1;RPS10	NA	R-HSA-428534;R-HSA-428533;R-HSA-9014652;R-HSA-9011313;R-HSA-9014610;R-HSA-8986258
R-HSA-422475	Axon guidance	41	584	0.0401595	6.27223e-10	2.06984e-08	38	298	0.0220479	9606	Homo sapiens	RPL30;RPL3;PSMD14;RPL10;RBM8A;RPS27L;ACTB;CDC42;RPS14;TUBA1C;TUBA1B;ALCAM;RRAS;PSMD2;DPYSL2;CFL1;RPL13;RPS2;RPS11;RPS10;RPS9;TUBB;RPL23A;RPS3A;RPSA;AP2B1;TUBB4B;RHOB;CXCL12;RPL27A;COL6A1;COL6A3;PABPC1;RPL29;PFN1	NA	R-HSA-443783;R-HSA-443780;R-HSA-3928632;R-HSA-443779;R-HSA-399950;R-HSA-445071;R-HSA-419087;R-HSA-399951;R-HSA-416588;R-HSA-399947;R-HSA-399944;R-HSA-445079;R-HSA-445077;R-HSA-9014610;R-HSA-8986258;R-HSA-3928608;R-HSA-3928601;R-HSA-418850;R-HSA-416546;R-HSA-445089;R-HSA-3928595;R-HSA-392749;R-HSA-392748;R-HSA-375151;R-HSA-392751;R-HSA-374696;R-HSA-373736;R-HSA-373739;R-HSA-419049;R-HSA-428534;R-H…
R-HSA-72312	rRNA processing	25	245	0.0168478	1.47444e-09	4.71822e-08	8	21	0.00155371	9606	Homo sapiens	MT-ND4L;RPL30;RPS9;RPL3;RPL10;RPS27L;RPL23A;RPS3A;RPSA;MT-ND2;MT-ND3;MT-ATP8;RPS14;RPL27A;RPL13;RPS2;RPS11;RPL29;RPS10;MPHOSPH6	NA	R-HSA-6791223;R-HSA-6791222;R-HSA-6791221;R-HSA-6791218;R-HSA-6791228;R-HSA-6791227;R-HSA-6790906;R-HSA-6785722
R-HSA-2408522	Selenoamino acid metabolism	21	180	0.0123779	3.2183e-09	9.97674e-08	3	33	0.00244155	9606	Homo sapiens	RPL30;RPS9;RPL3;RPL10;RPS27L;RPL23A;RPS3A;RPSA;RPS14;RPL27A;RARS;RPL13;RPS2;RPS11;RPL29;RPS10	NA	R-HSA-2408529;R-HSA-2408546;R-HSA-5333615
R-HSA-168255	Influenza Infection	22	200	0.0137533	3.87127e-09	1.12267e-07	5	59	0.0043652	9606	Homo sapiens	RPL30;RPS9;TGFB1;RPL3;RPL10;RPS27L;RPL23A;RPS3A;RPSA;RPS14;RPL27A;RPL13;RPS2;RPS11;RPL29;KPNA2;RPS10	NA	R-HSA-192704;R-HSA-168865;R-HSA-1176059;R-HSA-192841;R-HSA-6791035
R-HSA-6791226	Major pathway of rRNA processing in the nucleolus and cytosol	21	189	0.0129968	7.41819e-09	2.07709e-07	6	7	0.000517905	9606	Homo sapiens	RPL30;RPS9;RPL3;RPL10;RPS27L;RPL23A;RPS3A;RPSA;RPS14;RPL27A;RPL13;RPS2;RPS11;RPL29;RPS10;MPHOSPH6	NA	R-HSA-6791223;R-HSA-6791222;R-HSA-6791221;R-HSA-6791218;R-HSA-6791228;R-HSA-6791227
R-HSA-168273	Influenza Viral RNA Transcription and Replication	20	176	0.0121029	1.17883e-08	3.06495e-07	2	14	0.00103581	9606	Homo sapiens	RPL30;RPS9;RPL3;RPL10;RPS27L;RPL23A;RPS3A;RPSA;RPS14;RPL27A;RPL13;RPS2;RPS11;RPL29;RPS10	NA	R-HSA-192704;R-HSA-192841
R-HSA-8868773	rRNA processing in the nucleus and cytosol	21	207	0.0142346	3.43055e-08	8.91944e-07	7	15	0.0011098	9606	Homo sapiens	RPL30;RPS9;RPL3;RPL10;RPS27L;RPL23A;RPS3A;RPSA;RPS14;RPL27A;RPL13;RPS2;RPS11;RPL29;RPS10;MPHOSPH6	NA	R-HSA-6791223;R-HSA-6791222;R-HSA-6791221;R-HSA-6791218;R-HSA-6791228;R-HSA-6791227;R-HSA-6790906
R-HSA-72766	Translation	27	339	0.0233118	5.36347e-08	1.34087e-06	49	99	0.00732465	9606	Homo sapiens	EIF2B4;RPL30;RPS9;RPL3;RPL10;RPS27L;TARS;RPL23A;RPS3A;RPSA;MRPL33;RPS14;MRPL1;RPL27A;RARS;EIF4EBP1;RPL13;RPS2;PABPC1;RPS11;RPL29;RPS10	NA	R-HSA-1799326;R-HSA-156808;R-HSA-72722;R-HSA-156823;R-HSA-156826;R-HSA-157849;R-HSA-156832;R-HSA-72619;R-HSA-72621;R-HSA-5419261;R-HSA-72622;R-HSA-1799330;R-HSA-1799329;R-HSA-1799335;R-HSA-1799332;R-HSA-5389842;R-HSA-5419281;R-HSA-379974;R-HSA-5389848;R-HSA-379982;R-HSA-379861;R-HSA-5419264;R-HSA-5419271;R-HSA-5419273;R-HSA-379865;R-HSA-379993;R-HSA-5419279;R-HSA-5389839;R-HSA-72671;R-HSA-379867;…
R-HSA-1280218	Adaptive Immune System	52	1004	0.0690414	7.78476e-08	1.86834e-06	45	264	0.0195324	9606	Homo sapiens	DYNC1I2;PSMD14;CD81;UBE2C;TUBB;HLA-B;AP2B1;TUBB4B;CDC20;CDC42;TUBA1C;TUBA1B;CTSK;PSMD2;UBA1;PPIA;CTSB	NA	R-HSA-199043;R-HSA-199169;R-HSA-8951499;R-HSA-2025882;R-HSA-2130725;R-HSA-1236954;R-HSA-983427;R-HSA-2130349;R-HSA-983426;R-HSA-199566;R-HSA-983425;R-HSA-983424;R-HSA-1168640;R-HSA-1236935;R-HSA-2130486;R-HSA-389788;R-HSA-1236943;R-HSA-199518;R-HSA-983150;R-HSA-2213248;R-HSA-8863973;R-HSA-389350;R-HSA-983148;R-HSA-983147;R-HSA-983146;R-HSA-983145;R-HSA-2130504;R-HSA-198955;R-HSA-983142;R-HSA-9831…
R-HSA-72662	Activation of the mRNA upon binding of the cap-binding complex and eIFs, and subsequent binding to 43S	11	66	0.00453858	6.60762e-07	1.58583e-05	3	6	0.000443918	9606	Homo sapiens	RPS14;RPS9;EIF4EBP1;RPS27L;RPS3A;RPSA;RPS2;PABPC1;RPS11;RPS10	NA	R-HSA-156808;R-HSA-157849;R-HSA-72622
R-HSA-72649	Translation initiation complex formation	10	62	0.00426351	2.83486e-06	6.52018e-05	2	2	0.000147973	9606	Homo sapiens	RPS14;RPS9;RPS27L;RPS3A;RPSA;RPS2;PABPC1;RPS11;RPS10	NA	R-HSA-156808;R-HSA-157849
R-HSA-72695	Formation of the ternary complex, and subsequently, the 43S complex	9	54	0.00371338	6.86912e-06	0.000151121	1	3	0.000221959	9606	Homo sapiens	RPS14;RPS9;RPS27L;RPS3A;RPSA;RPS2;RPS11;RPS10	NA	R-HSA-72691
R-HSA-8950505	Gene and protein expression by JAK-STAT signaling after Interleukin-12 stimulation	10	73	0.00501994	1.15839e-05	0.000243262	5	36	0.00266351	9606	Homo sapiens	CDC42;RALA;CFL1;MIF;PPIA	NA	R-HSA-8950328;R-HSA-8950732;R-HSA-8950637;R-HSA-8950581;R-HSA-8950533
R-HSA-2262752	Cellular responses to stress	44	948	0.0651905	1.40151e-05	0.000294317	50	381	0.0281888	9606	Homo sapiens	DYNC1I2;RPL30;RPL3;PSMD14;COX16;RPL10;RPS27L;RPS14;STIP1;TUBA1C;PRDX5;TUBA1B;RBBP4;H2AFJ;PSMD2;CCL2;RPL13;IGFBP7;RPS2;RPS11;RPS10;RPS9;UBE2C;H2AFZ;HSBP1;TUBB;RPL23A;RPS3A;RPSA;FOS;TUBB4B;RPL27A;CDK1;RPL29	NA	R-HSA-3790137;R-HSA-8932355;R-HSA-3790130;R-HSA-163214;R-HSA-3788725;R-HSA-3371582;R-HSA-3788724;R-HSA-3229089;R-HSA-3223200;R-HSA-3371554;R-HSA-4793819;R-HSA-450325;R-HSA-3788705;R-HSA-3788708;R-HSA-3229102;R-HSA-3222546;R-HSA-3341343;R-HSA-3222533;R-HSA-5082356;R-HSA-3322995;R-HSA-1791056;R-HSA-3240957;R-HSA-5082369;R-HSA-3371518;R-HSA-3240295;R-HSA-3785711;R-HSA-9633742;R-HSA-3371503;R-HSA-508…
R-HSA-8953854	Metabolism of RNA	38	782	0.0537753	2.14096e-05	0.000428193	59	187	0.0138355	9606	Homo sapiens	MT-ND6;MT-ND4L;RPL30;RPL3;PSMD14;RPL10;RBM8A;RPS27L;MT-ND2;MT-ND3;ACTB;ZFP36L1;RPS14;PTBP1;PSMD2;RPL13;RPS2;RPS11;RPS10;RPS9;RPL23A;RPS3A;RPSA;MT-ATP8;HNRNPM;HNRNPK;HNRNPUL1;RPL27A;SNRPG;SNRPF;PABPC1;RPL29;MPHOSPH6	NA	R-HSA-8849157;R-HSA-429955;R-HSA-8941312;R-HSA-428296;R-HSA-77585;R-HSA-191763;R-HSA-450580;R-HSA-77586;R-HSA-6790906;R-HSA-927889;R-HSA-927789;R-HSA-450466;R-HSA-72103;R-HSA-191786;R-HSA-72107;R-HSA-191784;R-HSA-450474;R-HSA-191790;R-HSA-429992;R-HSA-450490;R-HSA-72124;R-HSA-72127;R-HSA-450488;R-HSA-6786854;R-HSA-72130;R-HSA-430021;R-HSA-75079;R-HSA-75081;R-HSA-75080;R-HSA-72139;R-HSA-75083;R-HS…
R-HSA-72702	Ribosomal scanning and start codon recognition	9	64	0.00440105	2.58596e-05	0.000517192	2	2	0.000147973	9606	Homo sapiens	RPS14;RPS9;RPS27L;RPS3A;RPSA;RPS2;RPS11;RPS10	NA	R-HSA-72697;R-HSA-72621
R-HSA-5626467	RHO GTPases activate IQGAPs	7	36	0.00247559	2.77342e-05	0.000526951	5	5	0.000369932	9606	Homo sapiens	CDC42;TUBA1C;TUBA1B;TUBB;TUBB4B;ACTB	NA	R-HSA-5626549;R-HSA-5626469;R-HSA-5672304;R-HSA-5626507;R-HSA-5672329
R-HSA-9020591	Interleukin-12 signaling	10	84	0.00577637	3.76357e-05	0.000715079	5	56	0.00414324	9606	Homo sapiens	CDC42;RALA;CFL1;MIF;PPIA	NA	R-HSA-8950328;R-HSA-8950732;R-HSA-8950637;R-HSA-8950581;R-HSA-8950533
R-HSA-1442490	Collagen degradation	9	69	0.00474488	4.5976e-05	0.000873543	19	34	0.00251554	9606	Homo sapiens	MMP14;MMP1;CTSK;COL6A1;COL8A1;COL6A3;CTSB	NA	R-HSA-2471621;R-HSA-2482180;R-HSA-1474196;R-HSA-1474197;R-HSA-1564179;R-HSA-1564112;R-HSA-1564120;R-HSA-1564184;R-HSA-1454822;R-HSA-1474213;R-HSA-1454757;R-HSA-1474210;R-HSA-2484882;R-HSA-1458433;R-HSA-1564143;R-HSA-1564142;R-HSA-2168923;R-HSA-2537499;R-HSA-1564169
R-HSA-437239	Recycling pathway of L1	8	55	0.00378215	5.74257e-05	0.00103366	11	14	0.00103581	9606	Homo sapiens	TUBA1C;TUBA1B;TUBB;DPYSL2;AP2B1;TUBB4B;ACTB	NA	R-HSA-445079;R-HSA-555065;R-HSA-443783;R-HSA-445077;R-HSA-443779;R-HSA-445089;R-HSA-392749;R-HSA-445071;R-HSA-392748;R-HSA-374696;R-HSA-373736
R-HSA-168256	Immune System	92	2681	0.184363	6.74945e-05	0.00114741	100	1623	0.12008	9606	Homo sapiens	GPI;DYNC1I2;CSTB;RALA;PSMD14;CD81;SLC44A2;PXN;CLU;ACTB;CDC20;CDC42;LGALS3;TUBA1C;MT2A;TUBA1B;CCND1;FTH1;PSMD2;CTSK;ANPEP;CFL1;CCL2;FLNB;KPNA2;CTSB;XRCC6;TGFB1;MMP1;UBE2C;TUBB;HLA-B;AP2B1;FOS;MIF;TUBB4B;SVIP;IFI27;UBA1;PPIA;FTL	NA	R-HSA-199169;R-HSA-2130725;R-HSA-1168640;R-HSA-450325;R-HSA-2130486;R-HSA-198955;R-HSA-1031716;R-HSA-1031713;R-HSA-2130706;R-HSA-8951499;R-HSA-8950732;R-HSA-399950;R-HSA-3134821;R-HSA-6800426;R-HSA-1678920;R-HSA-6800434;R-HSA-199518;R-HSA-983150;R-HSA-8863973;R-HSA-983148;R-HSA-983147;R-HSA-983146;R-HSA-5607731;R-HSA-983145;R-HSA-2130504;R-HSA-983142;R-HSA-983140;R-HSA-983138;R-HSA-983422;R-HSA-9…
R-HSA-447115	Interleukin-12 family signaling	10	96	0.00660157	0.000111947	0.00190309	5	114	0.00843445	9606	Homo sapiens	CDC42;RALA;CFL1;MIF;PPIA	NA	R-HSA-8950328;R-HSA-8950732;R-HSA-8950637;R-HSA-8950581;R-HSA-8950533
R-HSA-1445148	Translocation of SLC2A4 (GLUT4) to the plasma membrane	9	79	0.00543254	0.000126894	0.0020493	9	15	0.0011098	9606	Homo sapiens	TUBA1C;TUBA1B;RALA;TUBB;RAB13;TUBB4B;ACTB;YWHAH	NA	R-HSA-1445143;R-HSA-2316352;R-HSA-1458485;R-HSA-1454689;R-HSA-2316347;R-HSA-1445149;R-HSA-2255342;R-HSA-2255343;R-HSA-2316349
R-HSA-1474244	Extracellular matrix organization	20	329	0.0226241	0.000128081	0.0020493	115	319	0.0236017	9606	Homo sapiens	TGFB1;MMP1;LUM;ELN;SERPINE1;HTRA1;TNC;THBS1;DCN;MMP14;CTSK;COL6A1;MFAP2;CAPN2;COL8A1;COL6A3;TKT;CTSB	NA	R-HSA-2002460;R-HSA-3828025;R-HSA-216064;R-HSA-1564179;R-HSA-1592349;R-HSA-216068;R-HSA-1604368;R-HSA-3791155;R-HSA-1564184;R-HSA-1604360;R-HSA-1566981;R-HSA-3791149;R-HSA-1566979;R-HSA-1458433;R-HSA-2533950;R-HSA-1564169;R-HSA-1604359;R-HSA-2466106;R-HSA-2482180;R-HSA-1592371;R-HSA-1592362;R-HSA-2537499;R-HSA-2514790;R-HSA-2534240;R-HSA-2327909;R-HSA-2465890;R-HSA-1604690;R-HSA-2534248;R-HSA-159…
R-HSA-114608	Platelet degranulation	12	139	0.00955852	0.000137601	0.00220161	5	11	0.00081385	9606	Homo sapiens	ISLR;TGFB1;APLP2;CFL1;SERPINE1;TIMP3;TAGLN2;ACTN4;PFN1;CLU;THBS1;PPIA	NA	R-HSA-482775;R-HSA-481044;R-HSA-482772;R-HSA-481009;R-HSA-481007
R-HSA-8852276	The role of GTSE1 in G2/M progression after G2 checkpoint	9	83	0.00570761	0.000182522	0.00291034	4	10	0.000739864	9606	Homo sapiens	TUBA1C;TUBA1B;CCNB1;PSMD14;TUBB;PSMD2;CDK1;TUBB4B	NA	R-HSA-8852354;R-HSA-8852306;R-HSA-8852298;R-HSA-8852280
R-HSA-76005	Response to elevated platelet cytosolic Ca2+	12	146	0.0100399	0.000214787	0.0032218	5	14	0.00103581	9606	Homo sapiens	ISLR;TGFB1;APLP2;CFL1;SERPINE1;TIMP3;TAGLN2;ACTN4;PFN1;CLU;THBS1;PPIA	NA	R-HSA-482775;R-HSA-481044;R-HSA-482772;R-HSA-481009;R-HSA-481007
R-HSA-5663220	RHO GTPases Activate Formins	12	149	0.0102462	0.000257732	0.00384124	14	27	0.00199763	9606	Homo sapiens	CDC20;CDC42;TUBA1C;DYNC1I2;TUBA1B;TUBB;TUBB4B;RANGAP1;PFN1;ACTB;RHOB	NA	R-HSA-5665686;R-HSA-5666070;R-HSA-5665751;R-HSA-5666160;R-HSA-5666129;R-HSA-5665809;R-HSA-5666001;R-HSA-5665982;R-HSA-5665727;R-HSA-5665659;R-HSA-5666169;R-HSA-5665767;R-HSA-5665802;R-HSA-203070
R-HSA-389958	Cooperation of Prefoldin and TriC/CCT in actin and tubulin folding	6	37	0.00254435	0.000274374	0.00384124	6	6	0.000443918	9606	Homo sapiens	TUBA1C;TUBA1B;TUBB;PFDN2;TUBB4B;ACTB	NA	R-HSA-390453;R-HSA-389970;R-HSA-389954;R-HSA-389980;R-HSA-389961;R-HSA-390459
R-HSA-69275	G2/M Transition	14	212	0.0145785	0.000589542	0.00825359	44	78	0.00577094	9606	Homo sapiens	TUBA1C;DYNC1I2;CCNB1;TUBA1B;RBBP4;PSMD14;TUBB;PSMD2;CDK1;TUBB4B	NA	R-HSA-380294;R-HSA-8852354;R-HSA-170055;R-HSA-170116;R-HSA-380303;R-HSA-4088309;R-HSA-170057;R-HSA-4088306;R-HSA-170126;R-HSA-8852298;R-HSA-4088307;R-HSA-4088305;R-HSA-170131;R-HSA-3000319;R-HSA-380311;R-HSA-4088298;R-HSA-170070;R-HSA-8852306;R-HSA-4088299;R-HSA-2574845;R-HSA-8853405;R-HSA-170072;R-HSA-8854044;R-HSA-3000310;R-HSA-170076;R-HSA-2574840;R-HSA-380455;R-HSA-170087;R-HSA-170084;R-HSA-4…
R-HSA-453274	Mitotic G2-G2/M phases	14	214	0.014716	0.000645086	0.00903121	46	80	0.00591891	9606	Homo sapiens	TUBA1C;DYNC1I2;CCNB1;TUBA1B;RBBP4;PSMD14;TUBB;PSMD2;CDK1;TUBB4B	NA	R-HSA-380294;R-HSA-8852354;R-HSA-170055;R-HSA-170116;R-HSA-380303;R-HSA-4088309;R-HSA-170057;R-HSA-4088306;R-HSA-170126;R-HSA-8852298;R-HSA-4088307;R-HSA-4088305;R-HSA-170131;R-HSA-3000319;R-HSA-380311;R-HSA-4088298;R-HSA-170070;R-HSA-8852306;R-HSA-4088299;R-HSA-2574845;R-HSA-8853405;R-HSA-170072;R-HSA-8854044;R-HSA-3000310;R-HSA-170076;R-HSA-2574840;R-HSA-380455;R-HSA-187937;R-HSA-170087;R-HSA-1…
R-HSA-68882	Mitotic Anaphase	15	249	0.0171228	0.000957016	0.0124412	11	32	0.00236756	9606	Homo sapiens	DYNC1I2;PSMD14;UBE2C;TUBB;VRK2;TUBB4B;RANGAP1;CDC20;TUBA1C;TUBA1B;CCNB1;PTTG1;PSMD2;CDK1	NA	R-HSA-9668419;R-HSA-2995389;R-HSA-9624800;R-HSA-174144;R-HSA-2467798;R-HSA-2467809;R-HSA-2467811;R-HSA-174202;R-HSA-174121;R-HSA-3000449;R-HSA-9624893
R-HSA-69206	G1/S Transition	11	150	0.0103149	0.000982367	0.0127708	24	61	0.00451317	9606	Homo sapiens	CCNB1;CCND1;MCM7;RBBP4;PSMD14;PSMD2;CDK1;TYMS	NA	R-HSA-188386;R-HSA-68960;R-HSA-187552;R-HSA-187520;R-HSA-188390;R-HSA-8961934;R-HSA-113638;R-HSA-8961920;R-HSA-8961665;R-HSA-8962050;R-HSA-68940;R-HSA-8848436;R-HSA-68914;R-HSA-187574;R-HSA-68917;R-HSA-68916;R-HSA-187575;R-HSA-68919;R-HSA-68918;R-HSA-8848414;R-HSA-188345;R-HSA-8961619;R-HSA-68954;R-HSA-188350
R-HSA-2555396	Mitotic Metaphase and Anaphase	15	250	0.0171916	0.000995448	0.0129408	11	33	0.00244155	9606	Homo sapiens	DYNC1I2;PSMD14;UBE2C;TUBB;VRK2;TUBB4B;RANGAP1;CDC20;TUBA1C;TUBA1B;CCNB1;PTTG1;PSMD2;CDK1	NA	R-HSA-9668419;R-HSA-2995389;R-HSA-9624800;R-HSA-174144;R-HSA-2467798;R-HSA-2467809;R-HSA-2467811;R-HSA-174202;R-HSA-174121;R-HSA-3000449;R-HSA-9624893
R-HSA-9018519	Estrogen-dependent gene expression	11	154	0.01059	0.0012093	0.0145115	16	66	0.0048831	9606	Homo sapiens	CXCL12;CCND1;H2AFZ;H2AFJ;FOSB;FOS;KPNA2	NA	R-HSA-9009065;R-HSA-9011949;R-HSA-9011983;R-HSA-9011950;R-HSA-9012000;R-HSA-9009378;R-HSA-9012196;R-HSA-9011975;R-HSA-9009371;R-HSA-9011997;R-HSA-9011966;R-HSA-8954207;R-HSA-9012209;R-HSA-9011952;R-HSA-9012208;R-HSA-8954199
R-HSA-2500257	Resolution of Sister Chromatid Cohesion	10	134	0.00921469	0.00145077	0.0173838	5	8	0.000591891	9606	Homo sapiens	CDC20;TUBA1C;DYNC1I2;TUBA1B;CCNB1;TUBB;CDK1;TUBB4B;RANGAP1	NA	R-HSA-2468293;R-HSA-2484822;R-HSA-1638803;R-HSA-2468287;R-HSA-1638821
R-HSA-76002	Platelet activation, signaling and aggregation	16	291	0.020011	0.00166543	0.0183197	26	116	0.00858242	9606	Homo sapiens	TGFB1;APLP2;SERPINE1;ACTN4;CLU;GNG11;THBS1;RHOB;CDC42;ISLR;CFL1;TIMP3;TAGLN2;PFN1;PPIA;MGLL	NA	R-HSA-396996;R-HSA-397891;R-HSA-392195;R-HSA-428750;R-HSA-428749;R-HSA-396941;R-HSA-397835;R-HSA-392202;R-HSA-482775;R-HSA-418581;R-HSA-481044;R-HSA-482772;R-HSA-418579;R-HSA-428752;R-HSA-418576;R-HSA-442273;R-HSA-481007;R-HSA-428909;R-HSA-428918;R-HSA-428917;R-HSA-442291;R-HSA-481009;R-HSA-114552;R-HSA-426043;R-HSA-392187;R-HSA-114558
R-HSA-453276	Regulation of mitotic cell cycle	8	92	0.0063265	0.00167864	0.018465	38	40	0.00295946	9606	Homo sapiens	CDC20;CCNB1;PTTG1;PSMD14;UBE2C;PSMD2;CDK1	NA	R-HSA-174144;R-HSA-174209;R-HSA-174088;R-HSA-174159;R-HSA-174157;R-HSA-179410;R-HSA-174227;R-HSA-188371;R-HSA-174224;R-HSA-9686980;R-HSA-174171;R-HSA-174235;R-HSA-174104;R-HSA-174105;R-HSA-179417;R-HSA-174174;R-HSA-174238;R-HSA-188191;R-HSA-179421;R-HSA-174119;R-HSA-174058;R-HSA-174122;R-HSA-174251;R-HSA-174120;R-HSA-9686969;R-HSA-174121;R-HSA-174057;R-HSA-174255;R-HSA-141423;R-HSA-174195;R-HSA-1…
R-HSA-174143	APC/C-mediated degradation of cell cycle proteins	8	92	0.0063265	0.00167864	0.018465	38	40	0.00295946	9606	Homo sapiens	CDC20;CCNB1;PTTG1;PSMD14;UBE2C;PSMD2;CDK1	NA	R-HSA-174144;R-HSA-174209;R-HSA-174088;R-HSA-174159;R-HSA-174157;R-HSA-179410;R-HSA-174227;R-HSA-188371;R-HSA-174224;R-HSA-9686980;R-HSA-174171;R-HSA-174235;R-HSA-174104;R-HSA-174105;R-HSA-179417;R-HSA-174174;R-HSA-174238;R-HSA-188191;R-HSA-179421;R-HSA-174119;R-HSA-174058;R-HSA-174122;R-HSA-174251;R-HSA-174120;R-HSA-9686969;R-HSA-174121;R-HSA-174057;R-HSA-174255;R-HSA-141423;R-HSA-174195;R-HSA-1…
R-HSA-69278	Cell Cycle, Mitotic	26	596	0.0409847	0.00204452	0.0224897	179	350	0.0258952	9606	Homo sapiens	DYNC1I2;MCM7;PSMD14;UBE2C;H2AFZ;TUBB;VRK2;TUBB4B;TYMS;RANGAP1;CDC20;TUBA1C;CCNB1;TUBA1B;RBBP4;CCND1;PTTG1;H2AFJ;PSMD2;CDK1	NA	R-HSA-9648017;R-HSA-375302;R-HSA-8964492;R-HSA-8852354;R-HSA-8961934;R-HSA-8961920;R-HSA-8961665;R-HSA-8964482;R-HSA-174088;R-HSA-2294574;R-HSA-2990882;R-HSA-2294580;R-HSA-8853405;R-HSA-8964498;R-HSA-174104;R-HSA-174105;R-HSA-188191;R-HSA-2294590;R-HSA-380455;R-HSA-187937;R-HSA-8964525;R-HSA-174119;R-HSA-2172678;R-HSA-9018017;R-HSA-174122;R-HSA-8964513;R-HSA-174120;R-HSA-9686969;R-HSA-174121;R-HS…
R-HSA-8878159	Transcriptional regulation by RUNX3	9	118	0.00811443	0.00213818	0.022819	15	47	0.00347736	9606	Homo sapiens	TGFB1;CCND1;PSMD14;PSMD2;HES1;CTGF	NA	R-HSA-8878117;R-HSA-8878243;R-HSA-8951695;R-HSA-8952069;R-HSA-8952408;R-HSA-1980047;R-HSA-8952058;R-HSA-8952062;R-HSA-8951966;R-HSA-1989766;R-HSA-4396347;R-HSA-8951442;R-HSA-8878237;R-HSA-8951443;R-HSA-8937814
R-HSA-380320	Recruitment of NuMA to mitotic centrosomes	8	97	0.00667033	0.00232078	0.0232078	2	2	0.000147973	9606	Homo sapiens	TUBA1C;DYNC1I2;TUBA1B;TUBB;CDK1;TUBB4B	NA	R-HSA-380316;R-HSA-380508
R-HSA-176409	APC/C:Cdc20 mediated degradation of mitotic proteins	7	76	0.00522624	0.00235101	0.0235101	13	13	0.000961823	9606	Homo sapiens	CDC20;CCNB1;PTTG1;PSMD14;UBE2C;PSMD2;CDK1	NA	R-HSA-174144;R-HSA-174120;R-HSA-174121;R-HSA-174255;R-HSA-174157;R-HSA-179410;R-HSA-174227;R-HSA-174202;R-HSA-174171;R-HSA-174104;R-HSA-179417;R-HSA-174238;R-HSA-179421
R-HSA-176814	Activation of APC/C and APC/C:Cdc20 mediated degradation of mitotic proteins	7	77	0.00529501	0.00252623	0.0252623	15	15	0.0011098	9606	Homo sapiens	CDC20;CCNB1;PTTG1;PSMD14;UBE2C;PSMD2;CDK1	NA	R-HSA-174144;R-HSA-174119;R-HSA-174120;R-HSA-174121;R-HSA-174255;R-HSA-174157;R-HSA-179410;R-HSA-174227;R-HSA-174132;R-HSA-174202;R-HSA-174171;R-HSA-174104;R-HSA-179417;R-HSA-174238;R-HSA-179421
R-HSA-2467813	Separation of Sister Chromatids	12	195	0.0134094	0.00253047	0.0253047	6	8	0.000591891	9606	Homo sapiens	CDC20;TUBA1C;DYNC1I2;TUBA1B;PTTG1;PSMD14;UBE2C;TUBB;PSMD2;TUBB4B;RANGAP1	NA	R-HSA-174144;R-HSA-2467798;R-HSA-2467809;R-HSA-2467811;R-HSA-174202;R-HSA-174121
R-HSA-8878166	Transcriptional regulation by RUNX2	10	147	0.0101087	0.00281481	0.0261599	11	84	0.00621486	9606	Homo sapiens	LGALS3;CCNB1;CCND1;PSMD14;PSMD2;CDK1;ITGBL1;HES1	NA	R-HSA-8939801;R-HSA-8939833;R-HSA-9008475;R-HSA-9008412;R-HSA-8938382;R-HSA-9008110;R-HSA-9008177;R-HSA-9009362;R-HSA-9009282;R-HSA-8938371;R-HSA-8939829
R-HSA-8939211	ESR-mediated signaling	14	256	0.0176042	0.00332944	0.029965	24	111	0.00821249	9606	Homo sapiens	CXCL12;CCND1;H2AFZ;MMP1;H2AFJ;FOSB;FOS;KPNA2;GNG11	NA	R-HSA-9009065;R-HSA-9624272;R-HSA-9011949;R-HSA-9011983;R-HSA-9011950;R-HSA-9021601;R-HSA-9623355;R-HSA-9021600;R-HSA-9012000;R-HSA-9009378;R-HSA-9625465;R-HSA-9012196;R-HSA-9011975;R-HSA-9009371;R-HSA-9011997;R-HSA-9021596;R-HSA-9625479;R-HSA-9011966;R-HSA-8954207;R-HSA-9012209;R-HSA-9011952;R-HSA-9012208;R-HSA-8954199;R-HSA-9623341
R-HSA-176408	Regulation of APC/C activators between G1/S and early anaphase	7	83	0.00570761	0.00379769	0.0341792	13	14	0.00103581	9606	Homo sapiens	CDC20;CCNB1;PSMD14;UBE2C;PSMD2;CDK1	NA	R-HSA-174209;R-HSA-174122;R-HSA-174251;R-HSA-174159;R-HSA-141423;R-HSA-188371;R-HSA-141429;R-HSA-174203;R-HSA-174235;R-HSA-174139;R-HSA-174174;R-HSA-174079;R-HSA-141437
R-HSA-373760	L1CAM interactions	9	130	0.00893962	0.00401895	0.0361706	14	54	0.00399526	9606	Homo sapiens	TUBA1C;TUBA1B;ALCAM;TUBB;DPYSL2;AP2B1;TUBB4B;ACTB	NA	R-HSA-443783;R-HSA-443780;R-HSA-443779;R-HSA-445089;R-HSA-392749;R-HSA-445071;R-HSA-392748;R-HSA-392751;R-HSA-374696;R-HSA-373736;R-HSA-373739;R-HSA-445079;R-HSA-555065;R-HSA-445077
R-HSA-195258	RHO GTPase Effectors	16	326	0.0224178	0.00496002	0.041149	56	113	0.00836046	9606	Homo sapiens	DYNC1I2;H2AFZ;TUBB;TUBB4B;RANGAP1;ACTB;RHOB;CDC20;CDC42;TUBA1C;TUBA1B;H2AFJ;CFL1;PFN1;YWHAH	NA	R-HSA-5665751;R-HSA-2029466;R-HSA-5623632;R-HSA-5666129;R-HSA-5666001;R-HSA-419087;R-HSA-75016;R-HSA-5667037;R-HSA-419083;R-HSA-2029456;R-HSA-5625797;R-HSA-5625796;R-HSA-5623622;R-HSA-2197691;R-HSA-2197690;R-HSA-3928608;R-HSA-8981931;R-HSA-5666160;R-HSA-5672304;R-HSA-5623667;R-HSA-5627775;R-HSA-5625849;R-HSA-5665659;R-HSA-5625848;R-HSA-5666169;R-HSA-8981926;R-HSA-5626469;R-HSA-5665767;R-HSA-56259…
R-HSA-71291	Metabolism of amino acids and derivatives	26	661	0.0454545	0.00768926	0.0615141	8	285	0.0210861	9606	Homo sapiens	RPL30;RPS9;RPL3;RPL10;PSMD14;AMD1;RPS27L;RPL23A;RPS3A;RPSA;SAT1;RPS14;RPL27A;RARS;PSMD2;RPL13;PHGDH;RPS2;RPS11;RPL29;RPS10	NA	R-HSA-353125;R-HSA-351207;R-HSA-351222;R-HSA-2408529;R-HSA-2408546;R-HSA-977348;R-HSA-351208;R-HSA-5333615
R-HSA-390466	Chaperonin-mediated protein folding	7	96	0.00660157	0.00815904	0.0652723	8	19	0.00140574	9606	Homo sapiens	TUBA1C;TUBA1B;TUBB;PFDN2;TUBB4B;GNG11;ACTB	NA	R-HSA-390453;R-HSA-6814418;R-HSA-8850560;R-HSA-389970;R-HSA-389954;R-HSA-389980;R-HSA-389961;R-HSA-390459
R-HSA-1640170	Cell Cycle	28	734	0.0504745	0.0085457	0.0683656	201	449	0.0332199	9606	Homo sapiens	DYNC1I2;PSMD14;MCM7;UBE2C;H2AFZ;TUBB;VRK2;TUBB4B;TYMS;RANGAP1;CDC20;PSMC3IP;TUBA1C;CCNB1;TUBA1B;RBBP4;CCND1;PTTG1;H2AFJ;PSMD2;CDK1;YWHAH	NA	R-HSA-375302;R-HSA-8961665;R-HSA-174088;R-HSA-912408;R-HSA-174104;R-HSA-174105;R-HSA-380455;R-HSA-187937;R-HSA-174119;R-HSA-9018017;R-HSA-174122;R-HSA-174120;R-HSA-174121;R-HSA-75820;R-HSA-75823;R-HSA-187948;R-HSA-75822;R-HSA-187949;R-HSA-75825;R-HSA-75824;R-HSA-187959;R-HSA-174132;R-HSA-174139;R-HSA-170044;R-HSA-176700;R-HSA-2245218;R-HSA-174144;R-HSA-170055;R-HSA-606287;R-HSA-912458;R-HSA-17005…
R-HSA-2132295	MHC class II antigen presentation	9	148	0.0101774	0.00901339	0.0721072	7	26	0.00192365	9606	Homo sapiens	TUBA1C;DYNC1I2;TUBA1B;CTSK;TUBB;AP2B1;TUBB4B;CTSB	NA	R-HSA-2130640;R-HSA-2213248;R-HSA-2130706;R-HSA-2130725;R-HSA-2130486;R-HSA-2130504;R-HSA-2130349
R-HSA-68886	M Phase	18	416	0.0286068	0.0103155	0.0722088	38	91	0.00673276	9606	Homo sapiens	DYNC1I2;PSMD14;UBE2C;H2AFZ;TUBB;VRK2;TUBB4B;RANGAP1;CDC20;TUBA1C;TUBA1B;CCNB1;PTTG1;H2AFJ;PSMD2;CDK1	NA	R-HSA-2514854;R-HSA-2245218;R-HSA-9648017;R-HSA-174144;R-HSA-375302;R-HSA-2288097;R-HSA-2467809;R-HSA-5195402;R-HSA-2467811;R-HSA-2993898;R-HSA-1638803;R-HSA-2294574;R-HSA-2990882;R-HSA-9668419;R-HSA-2995389;R-HSA-2294580;R-HSA-380316;R-HSA-380508;R-HSA-2468287;R-HSA-2294590;R-HSA-2468293;R-HSA-2430533;R-HSA-9648114;R-HSA-2172678;R-HSA-2294600;R-HSA-174121;R-HSA-3000449;R-HSA-5244669;R-HSA-962489…
R-HSA-391251	Protein folding	7	102	0.00701417	0.0110984	0.0776888	17	28	0.00207162	9606	Homo sapiens	TUBA1C;TUBA1B;TUBB;PFDN2;TUBB4B;GNG11;ACTB	NA	R-HSA-389956;R-HSA-389955;R-HSA-8850560;R-HSA-389954;R-HSA-389964;R-HSA-389961;R-HSA-389963;R-HSA-390453;R-HSA-389972;R-HSA-389974;R-HSA-389969;R-HSA-6814418;R-HSA-389970;R-HSA-389980;R-HSA-389976;R-HSA-390459;R-HSA-389978
R-HSA-68877	Mitotic Prometaphase	11	211	0.0145097	0.0121465	0.0850252	11	20	0.00147973	9606	Homo sapiens	CDC20;TUBA1C;DYNC1I2;TUBA1B;CCNB1;TUBB;CDK1;TUBB4B;RANGAP1	NA	R-HSA-2514854;R-HSA-2468293;R-HSA-9648114;R-HSA-9648017;R-HSA-2484822;R-HSA-375302;R-HSA-380316;R-HSA-380508;R-HSA-1638803;R-HSA-2468287;R-HSA-1638821
R-HSA-6785807	Interleukin-4 and Interleukin-13 signaling	11	211	0.0145097	0.0121465	0.0850252	3	47	0.00347736	9606	Homo sapiens	TGFB1;CCND1;MMP1;CCL2;FOS	NA	R-HSA-6790036;R-HSA-6789524;R-HSA-6789615
R-HSA-6807878	COPI-mediated anterograde transport	7	107	0.007358	0.0140802	0.0985613	7	12	0.000887837	9606	Homo sapiens	TUBA1C;DYNC1I2;TUBA1B;TUBB;TUBB4B;ARF5	NA	R-HSA-6807877;R-HSA-6807875;R-HSA-6807872;R-HSA-6809006;R-HSA-6807868;R-HSA-6809003;R-HSA-6807866

## Sheet: Table S8
Table S8. Comparison of the AD-associated DEGs per cell type to the MitoCarta3.0, inventory of the mammalian mitochondrial proteome, dataset (Rath et al. Nucleic Acids Res. 2021, 49, 1541-1547)
Gene	p_val	avg_log2FC	pct.1	pct.2	p_val_adj
IFI27	1.15275e-113	0.670018	0.364	0.162	3.77387e-109	Fibroblast/Stromal cells
NDUFA13	2.43947e-290	0.562932	0.964	0.944	7.98634e-286	Fibroblast/Stromal cells
MRPL33	4.90457e-159	0.410972	0.908	0.866	1.60566e-154	Fibroblast/Stromal cells
TARS	1.09813e-109	0.398004	0.894	0.835	3.59506e-105	Fibroblast/Stromal cells
MRPL1	4.33404e-110	0.367848	0.774	0.674	1.41888e-105	Fibroblast/Stromal cells
COX16	1.32889e-108	0.366448	0.815	0.747	4.35051e-104	Fibroblast/Stromal cells
GPI	5.06734e-87	0.336245	0.706	0.626	1.65895e-82	Fibroblast/Stromal cells
MT-ND3	0	0.494357	1	0.995	0	Fibroblast/Stromal cells
MT-ND4L	1.39302e-225	0.47268	0.983	0.964	4.56047e-221	Fibroblast/Stromal cells
MT-ND2	3.43283e-157	0.377757	0.997	0.99	1.12384e-152	Fibroblast/Stromal cells
MT-ND6	1.51796e-104	0.367546	0.97	0.95	4.96951e-100	Fibroblast/Stromal cells
MT-ATP8	0	0.881998	0.992	0.966	0	Fibroblast/Stromal cells
NDUFA13	0	0.544397	0.981	0.975	0	GBC cells
IFI27	3.92436e-121	0.409601	0.309	0.146	1.28476e-116	GBC cells
TARS	4.90432e-163	0.329821	0.967	0.946	1.60558e-158	GBC cells
MRPL1	8.37458e-197	0.322824	0.916	0.866	2.74167e-192	GBC cells
MRPL33	4.46242e-233	0.321356	0.972	0.958	1.46091e-228	GBC cells
GPI	1.52022e-176	0.297034	0.85	0.798	4.9769e-172	GBC cells
YME1L1	3.2389e-144	0.273887	0.842	0.796	1.06035e-139	GBC cells
COX16	8.01999e-155	0.265011	0.917	0.895	2.62559e-150	GBC cells
MT-ATP8	0	0.848555	1	0.991	0	GBC cells
MT-ND3	0	0.529193	1	1	0	GBC cells
MT-ND4L	0	0.457766	0.998	0.992	0	GBC cells
MT-ND2	3.1288e-146	0.296037	1	0.998	1.02431e-141	GBC cells
SSBP1	4.78289e-11	0.474076	0.69	0.511	1.56582e-06	Myofibroblasts
IFI27	7.41321e-07	0.417343	0.229	0.099	0.0242694	Myofibroblasts
GPI	1.12556e-07	0.373653	0.596	0.45	0.00368485	Myofibroblasts
LDHB	5.63595e-08	0.325505	0.855	0.745	0.0018451	Myofibroblasts
SLC25A5	1.03288e-06	0.306811	0.65	0.48	0.0338145	Myofibroblasts
MDH1	9.35677e-07	0.304511	0.394	0.246	0.0306322	Myofibroblasts
MT-ATP8	6.39158e-46	0.879896	0.975	0.952	2.09247e-41	Myofibroblasts
MT-ND3	1.20708e-22	0.451519	1	1	3.95173e-18	Myofibroblasts
MT-ND2	3.35957e-12	0.327746	1	1	1.09985e-07	Myofibroblasts
GPX4	2.18899e-241	-0.476116	0.987	0.995	7.16632e-237	Fibroblast/Stromal cells
ARF5	1.09204e-238	-0.377782	0.208	0.555	3.57511e-234	Fibroblast/Stromal cells
TSPO	1.45523e-157	-0.351031	0.976	0.989	4.76414e-153	Fibroblast/Stromal cells
TKT	1.66129e-72	-0.305512	0.929	0.969	5.43873e-68	Fibroblast/Stromal cells
FDPS	1.1776e-40	-0.278424	0.838	0.895	3.85521e-36	Fibroblast/Stromal cells
TOMM5	6.79895e-91	-0.272598	0.466	0.653	2.22584e-86	Fibroblast/Stromal cells
FKBP8	3.4306e-85	-0.268943	0.77	0.897	1.12311e-80	Fibroblast/Stromal cells
RPS14	1.84673e-273	-0.260931	1	1	6.04583e-269	Fibroblast/Stromal cells
RPL35A	3.09771e-196	-0.260718	0.999	0.999	1.01413e-191	Fibroblast/Stromal cells
GPX4	0	-0.427929	0.988	0.998	0	GBC cells
TOMM5	0	-0.409619	0.677	0.894	0	GBC cells
TSPO	0	-0.331751	0.997	0.999	0	GBC cells
ARF5	0	-0.309401	0.233	0.594	0	GBC cells
FKBP8	4.78751e-165	-0.252061	0.814	0.928	1.56733e-160	GBC cells
GPX4	4.85641e-21	-0.576284	0.87	0.949	1.58989e-16	Myofibroblasts
RPL34	1.10077e-21	-0.46942	0.979	0.994	3.6037e-17	Myofibroblasts
RPL35A	6.6086e-27	-0.454813	0.983	0.997	2.16352e-22	Myofibroblasts
TOMM5	5.24075e-10	-0.439279	0.383	0.562	1.71572e-05	Myofibroblasts
TSPO	1.36858e-13	-0.43218	0.84	0.904	4.48045e-09	Myofibroblasts
RPS14	4.002e-27	-0.413486	0.998	1	1.31017e-22	Myofibroblasts
FKBP8	7.89608e-10	-0.402711	0.549	0.706	2.58502e-05	Myofibroblasts
FIS1	2.56579e-10	-0.372686	0.747	0.874	8.39987e-06	Myofibroblasts
AURKAIP1	4.08972e-11	-0.370416	0.842	0.907	1.33889e-06	Myofibroblasts
ARF5	2.92985e-14	-0.335452	0.093	0.288	9.59174e-10	Myofibroblasts
HINT1	8.4486e-12	-0.331093	0.949	0.976	2.7659e-07	Myofibroblasts
FTH1	2.53456e-08	-0.307152	1	1	0.000829763	Myofibroblasts
ATP5D	6.40578e-08	-0.296416	0.83	0.874	0.00209712	Myofibroblasts
PRDX5	1.45469e-06	-0.281373	0.821	0.859	0.0476237	Myofibroblasts
GUK1	3.20061e-09	-0.28133	0.922	0.937	0.000104782	Myofibroblasts
